# Supplementary material for: Searches for new physics below twice the electron mass with GERDA
Source: Eur Phys J C Part Fields. 2024 Sep 18;84(9):940. doi: 10.1140/epjc/s10052-024-13020-0 (PMC11410851; doi:10.1140/epjc/s10052-024-13020-0)
Supplement: Supplementary file 1 — (zip 57 KB) [file 10052_2024_13020_MOESM1_ESM.zip]

Archive with 3 entries (3 files):
- fig_3-M1-spectrum.csv
- fig_4-M2-spectrum.csv
- fig_7_11-Bayes-limits.csv
