# Supplementary material for: Searches for new physics below twice the electron mass with GERDA
Source: Eur Phys J C Part Fields. 2024 Sep 18;84(9):940. doi: 10.1140/epjc/s10052-024-13020-0 (PMC11410851; doi:10.1140/epjc/s10052-024-13020-0)
Supplement: Supplementary file 1 — (zip 57 KB) [file 10052_2024_13020_MOESM1_ESM.zip › fig_3-M1-spectrum.csv]

Bin centre energy [keV]	Histogram count
40.0	5478.0
41.0	4902.0
42.0	4779.0
43.0	4570.0
44.0	4237.0
45.0	4124.0
46.0	4096.0
47.0	3962.0
48.0	3728.0
49.0	3694.0
50.0	3664.0
51.0	3663.0
52.0	3529.0
53.0	3500.0
54.0	3495.0
55.0	3502.0
56.0	3581.0
57.0	3712.0
58.0	3778.0
59.0	3574.0
60.0	3687.0
61.0	3847.0
62.0	3783.0
63.0	3883.0
64.0	3914.0
65.0	3815.0
66.0	4120.0
67.0	3998.0
68.0	4099.0
69.0	4123.0
70.0	3973.0
71.0	4016.0
72.0	4215.0
73.0	4231.0
74.0	4272.0
75.0	4349.0
76.0	4249.0
77.0	4097.0
78.0	4241.0
79.0	4399.0
80.0	4373.0
81.0	4292.0
82.0	4315.0
83.0	4327.0
84.0	4387.0
85.0	4380.0
86.0	4459.0
87.0	4295.0
88.0	4269.0
89.0	4424.0
90.0	4212.0
91.0	4297.0
92.0	4272.0
93.0	4256.0
94.0	4374.0
95.0	4350.0
96.0	4191.0
97.0	4318.0
98.0	4106.0
99.0	4132.0
100.0	4169.0
101.0	4158.0
102.0	4161.0
103.0	4170.0
104.0	4164.0
105.0	4046.0
106.0	4026.0
107.0	3917.0
108.0	3953.0
109.0	3906.0
110.0	3958.0
111.0	3872.0
112.0	3846.0
113.0	3829.0
114.0	3826.0
115.0	3719.0
116.0	3670.0
117.0	3589.0
118.0	3721.0
119.0	3628.0
120.0	3696.0
121.0	3534.0
122.0	3465.0
123.0	3385.0
124.0	3462.0
125.0	3300.0
126.0	3329.0
127.0	3244.0
128.0	3160.0
129.0	3190.0
130.0	3227.0
131.0	3109.0
132.0	3154.0
133.0	3148.0
134.0	2949.0
135.0	2973.0
136.0	3015.0
137.0	2945.0
138.0	2851.0
139.0	2770.0
140.0	2879.0
141.0	2797.0
142.0	2677.0
143.0	2744.0
144.0	2654.0
145.0	2616.0
146.0	2583.0
147.0	2610.0
148.0	2592.0
149.0	2602.0
150.0	2452.0
151.0	2564.0
152.0	2504.0
153.0	2537.0
154.0	2328.0
155.0	2389.0
156.0	2375.0
157.0	2354.0
158.0	2289.0
159.0	2299.0
160.0	2283.0
161.0	2203.0
162.0	2209.0
163.0	2164.0
164.0	2153.0
165.0	2142.0
166.0	2031.0
167.0	2027.0
168.0	2078.0
169.0	1968.0
170.0	2014.0
171.0	1952.0
172.0	1922.0
173.0	1977.0
174.0	1874.0
175.0	1902.0
176.0	1879.0
177.0	1892.0
178.0	1793.0
179.0	1884.0
180.0	1804.0
181.0	1822.0
182.0	1725.0
183.0	1689.0
184.0	1729.0
185.0	1717.0
186.0	1675.0
187.0	1669.0
188.0	1680.0
189.0	1605.0
190.0	1564.0
191.0	1633.0
192.0	1590.0
193.0	1612.0
194.0	1513.0
195.0	2204.0
196.0	2813.0
197.0	2777.0
198.0	2753.0
199.0	2668.0
200.0	2654.0
201.0	2621.0
202.0	2736.0
203.0	2574.0
204.0	2600.0
205.0	2557.0
206.0	2500.0
207.0	2535.0
208.0	2485.0
209.0	2468.0
210.0	2515.0
211.0	2357.0
212.0	2391.0
213.0	2470.0
214.0	2325.0
215.0	2272.0
216.0	2354.0
217.0	2317.0
218.0	2360.0
219.0	2201.0
220.0	2274.0
221.0	2148.0
222.0	2274.0
223.0	2136.0
224.0	2082.0
225.0	2177.0
226.0	2163.0
227.0	2097.0
228.0	2048.0
229.0	2150.0
230.0	2080.0
231.0	2099.0
232.0	2001.0
233.0	1982.0
234.0	1870.0
235.0	1991.0
236.0	1964.0
237.0	2036.0
238.0	2137.0
239.0	2192.0
240.0	1998.0
241.0	1863.0
242.0	1910.0
243.0	1715.0
244.0	1807.0
245.0	1753.0
246.0	1849.0
247.0	1765.0
248.0	1714.0
249.0	1724.0
250.0	1727.0
251.0	1731.0
252.0	1577.0
253.0	1704.0
254.0	1638.0
255.0	1665.0
256.0	1594.0
257.0	1660.0
258.0	1601.0
259.0	1612.0
260.0	1562.0
261.0	1598.0
262.0	1518.0
263.0	1581.0
264.0	1469.0
265.0	1500.0
266.0	1532.0
267.0	1489.0
268.0	1492.0
269.0	1501.0
270.0	1508.0
271.0	1413.0
272.0	1428.0
273.0	1404.0
274.0	1452.0
275.0	1371.0
276.0	1426.0
277.0	1402.0
278.0	1342.0
279.0	1393.0
280.0	1396.0
281.0	1389.0
282.0	1311.0
283.0	1248.0
284.0	1268.0
285.0	1225.0
286.0	1262.0
287.0	1300.0
288.0	1329.0
289.0	1198.0
290.0	1247.0
291.0	1226.0
292.0	1226.0
293.0	1232.0
294.0	1313.0
295.0	1379.0
296.0	1317.0
297.0	1278.0
298.0	1126.0
299.0	1217.0
300.0	1179.0
301.0	1173.0
302.0	1127.0
303.0	1078.0
304.0	1122.0
305.0	1065.0
306.0	1132.0
307.0	1073.0
308.0	1091.0
309.0	1093.0
310.0	1027.0
311.0	1117.0
312.0	1091.0
313.0	1018.0
314.0	987.0
315.0	1046.0
316.0	1023.0
317.0	1032.0
318.0	1009.0
319.0	997.0
320.0	979.0
321.0	951.0
322.0	985.0
323.0	948.0
324.0	922.0
325.0	944.0
326.0	943.0
327.0	946.0
328.0	922.0
329.0	906.0
330.0	851.0
331.0	835.0
332.0	882.0
333.0	837.0
334.0	865.0
335.0	864.0
336.0	853.0
337.0	951.0
338.0	888.0
339.0	928.0
340.0	858.0
341.0	876.0
342.0	831.0
343.0	808.0
344.0	845.0
345.0	822.0
346.0	819.0
347.0	791.0
348.0	756.0
349.0	839.0
350.0	878.0
351.0	942.0
352.0	1000.0
353.0	882.0
354.0	753.0
355.0	710.0
356.0	743.0
357.0	732.0
358.0	761.0
359.0	701.0
360.0	710.0
361.0	653.0
362.0	711.0
363.0	715.0
364.0	726.0
365.0	692.0
366.0	713.0
367.0	683.0
368.0	745.0
369.0	630.0
370.0	702.0
371.0	670.0
372.0	644.0
373.0	628.0
374.0	628.0
375.0	644.0
376.0	663.0
377.0	618.0
378.0	650.0
379.0	578.0
380.0	661.0
381.0	615.0
382.0	620.0
383.0	598.0
384.0	598.0
385.0	589.0
386.0	584.0
387.0	576.0
388.0	568.0
389.0	539.0
390.0	570.0
391.0	567.0
392.0	587.0
393.0	551.0
394.0	559.0
395.0	585.0
396.0	571.0
397.0	540.0
398.0	493.0
399.0	560.0
400.0	538.0
401.0	509.0
402.0	496.0
403.0	522.0
404.0	492.0
405.0	461.0
406.0	487.0
407.0	472.0
408.0	476.0
409.0	445.0
410.0	489.0
411.0	482.0
412.0	473.0
413.0	447.0
414.0	470.0
415.0	518.0
416.0	468.0
417.0	415.0
418.0	428.0
419.0	463.0
420.0	475.0
421.0	431.0
422.0	473.0
423.0	448.0
424.0	429.0
425.0	398.0
426.0	417.0
427.0	410.0
428.0	399.0
429.0	382.0
430.0	413.0
431.0	388.0
432.0	396.0
433.0	418.0
434.0	406.0
435.0	397.0
436.0	426.0
437.0	399.0
438.0	390.0
439.0	420.0
440.0	358.0
441.0	375.0
442.0	382.0
443.0	371.0
444.0	360.0
445.0	362.0
446.0	368.0
447.0	352.0
448.0	397.0
449.0	350.0
450.0	339.0
451.0	369.0
452.0	362.0
453.0	353.0
454.0	372.0
455.0	345.0
456.0	339.0
457.0	354.0
458.0	370.0
459.0	349.0
460.0	332.0
461.0	312.0
462.0	322.0
463.0	336.0
464.0	354.0
465.0	308.0
466.0	345.0
467.0	328.0
468.0	309.0
469.0	323.0
470.0	336.0
471.0	306.0
472.0	322.0
473.0	325.0
474.0	294.0
475.0	306.0
476.0	298.0
477.0	332.0
478.0	344.0
479.0	330.0
480.0	335.0
481.0	287.0
482.0	295.0
483.0	276.0
484.0	289.0
485.0	264.0
486.0	259.0
487.0	263.0
488.0	269.0
489.0	279.0
490.0	263.0
491.0	305.0
492.0	279.0
493.0	276.0
494.0	280.0
495.0	287.0
496.0	273.0
497.0	283.0
498.0	274.0
499.0	250.0
500.0	268.0
501.0	266.0
502.0	241.0
503.0	273.0
504.0	260.0
505.0	271.0
506.0	265.0
507.0	284.0
508.0	243.0
509.0	262.0
510.0	262.0
511.0	277.0
512.0	282.0
513.0	351.0
514.0	383.0
515.0	342.0
516.0	274.0
517.0	243.0
518.0	267.0
519.0	265.0
520.0	260.0
521.0	270.0
522.0	243.0
523.0	255.0
524.0	236.0
525.0	250.0
526.0	263.0
527.0	222.0
528.0	257.0
529.0	224.0
530.0	240.0
531.0	278.0
532.0	265.0
533.0	251.0
534.0	244.0
535.0	242.0
536.0	274.0
537.0	237.0
538.0	228.0
539.0	227.0
540.0	249.0
541.0	234.0
542.0	256.0
543.0	241.0
544.0	265.0
545.0	227.0
546.0	252.0
547.0	253.0
548.0	251.0
549.0	230.0
550.0	243.0
551.0	260.0
552.0	243.0
553.0	245.0
554.0	225.0
555.0	236.0
556.0	244.0
557.0	266.0
558.0	247.0
559.0	249.0
560.0	254.0
561.0	238.0
562.0	231.0
563.0	208.0
564.0	254.0
565.0	236.0
566.0	247.0
567.0	252.0
568.0	248.0
569.0	251.0
570.0	254.0
571.0	248.0
572.0	247.0
573.0	231.0
574.0	283.0
575.0	255.0
576.0	260.0
577.0	238.0
578.0	239.0
579.0	233.0
580.0	268.0
581.0	286.0
582.0	291.0
583.0	245.0
584.0	253.0
585.0	239.0
586.0	242.0
587.0	267.0
588.0	276.0
589.0	240.0
590.0	241.0
591.0	256.0
592.0	240.0
593.0	263.0
594.0	234.0
595.0	233.0
596.0	242.0
597.0	270.0
598.0	239.0
599.0	232.0
600.0	276.0
601.0	283.0
602.0	234.0
603.0	277.0
604.0	284.0
605.0	247.0
606.0	259.0
607.0	256.0
608.0	261.0
609.0	282.0
610.0	265.0
611.0	255.0
612.0	256.0
613.0	232.0
614.0	272.0
615.0	254.0
616.0	259.0
617.0	249.0
618.0	245.0
619.0	250.0
620.0	255.0
621.0	240.0
622.0	248.0
623.0	260.0
624.0	226.0
625.0	262.0
626.0	236.0
627.0	263.0
628.0	252.0
629.0	247.0
630.0	294.0
631.0	236.0
632.0	240.0
633.0	266.0
634.0	256.0
635.0	302.0
636.0	285.0
637.0	236.0
638.0	262.0
639.0	271.0
640.0	262.0
641.0	285.0
642.0	260.0
643.0	235.0
644.0	267.0
645.0	245.0
646.0	277.0
647.0	228.0
648.0	259.0
649.0	247.0
650.0	263.0
651.0	277.0
652.0	238.0
653.0	267.0
654.0	282.0
655.0	265.0
656.0	256.0
657.0	287.0
658.0	274.0
659.0	251.0
660.0	263.0
661.0	304.0
662.0	336.0
663.0	277.0
664.0	262.0
665.0	230.0
666.0	231.0
667.0	248.0
668.0	282.0
669.0	267.0
670.0	269.0
671.0	277.0
672.0	289.0
673.0	248.0
674.0	289.0
675.0	274.0
676.0	273.0
677.0	243.0
678.0	254.0
679.0	253.0
680.0	242.0
681.0	273.0
682.0	237.0
683.0	242.0
684.0	284.0
685.0	233.0
686.0	237.0
687.0	258.0
688.0	249.0
689.0	256.0
690.0	240.0
691.0	287.0
692.0	249.0
693.0	236.0
694.0	253.0
695.0	274.0
696.0	268.0
697.0	274.0
698.0	243.0
699.0	235.0
700.0	268.0
701.0	244.0
702.0	255.0
703.0	294.0
704.0	280.0
705.0	251.0
706.0	246.0
707.0	250.0
708.0	249.0
709.0	270.0
710.0	311.0
711.0	277.0
712.0	240.0
713.0	244.0
714.0	271.0
715.0	255.0
716.0	281.0
717.0	245.0
718.0	235.0
719.0	241.0
720.0	254.0
721.0	246.0
722.0	276.0
723.0	257.0
724.0	248.0
725.0	238.0
726.0	263.0
727.0	266.0
728.0	275.0
729.0	263.0
730.0	264.0
731.0	235.0
732.0	268.0
733.0	228.0
734.0	246.0
735.0	262.0
736.0	266.0
737.0	258.0
738.0	224.0
739.0	255.0
740.0	240.0
741.0	255.0
742.0	251.0
743.0	231.0
744.0	266.0
745.0	252.0
746.0	247.0
747.0	259.0
748.0	234.0
749.0	260.0
750.0	285.0
751.0	250.0
752.0	223.0
753.0	258.0
754.0	234.0
755.0	273.0
756.0	256.0
757.0	244.0
758.0	225.0
759.0	223.0
760.0	209.0
761.0	268.0
762.0	243.0
763.0	286.0
764.0	232.0
765.0	229.0
766.0	245.0
767.0	266.0
768.0	235.0
769.0	239.0
770.0	250.0
771.0	276.0
772.0	258.0
773.0	244.0
774.0	244.0
775.0	230.0
776.0	257.0
777.0	253.0
778.0	217.0
779.0	264.0
780.0	253.0
781.0	260.0
782.0	265.0
783.0	250.0
784.0	263.0
785.0	255.0
786.0	253.0
787.0	270.0
788.0	254.0
789.0	230.0
790.0	271.0
791.0	237.0
792.0	233.0
793.0	226.0
794.0	225.0
795.0	274.0
796.0	227.0
797.0	226.0
798.0	270.0
799.0	245.0
800.0	237.0
801.0	232.0
802.0	242.0
803.0	251.0
804.0	262.0
805.0	224.0
806.0	228.0
807.0	220.0
808.0	234.0
809.0	236.0
810.0	250.0
811.0	282.0
812.0	248.0
813.0	225.0
814.0	220.0
815.0	228.0
816.0	231.0
817.0	248.0
818.0	252.0
819.0	241.0
820.0	231.0
821.0	209.0
822.0	246.0
823.0	228.0
824.0	263.0
825.0	250.0
826.0	240.0
827.0	226.0
828.0	208.0
829.0	248.0
830.0	236.0
831.0	209.0
832.0	245.0
833.0	234.0
834.0	220.0
835.0	261.0
836.0	255.0
837.0	247.0
838.0	245.0
839.0	232.0
840.0	256.0
841.0	268.0
842.0	233.0
843.0	232.0
844.0	269.0
845.0	203.0
846.0	250.0
847.0	232.0
848.0	251.0
849.0	218.0
850.0	262.0
851.0	205.0
852.0	213.0
853.0	232.0
854.0	237.0
855.0	237.0
856.0	210.0
857.0	262.0
858.0	246.0
859.0	240.0
860.0	224.0
861.0	217.0
862.0	222.0
863.0	210.0
864.0	224.0
865.0	223.0
866.0	233.0
867.0	224.0
868.0	232.0
869.0	245.0
870.0	247.0
871.0	219.0
872.0	237.0
873.0	239.0
874.0	208.0
875.0	233.0
876.0	241.0
877.0	233.0
878.0	244.0
879.0	214.0
880.0	245.0
881.0	236.0
882.0	215.0
883.0	217.0
884.0	209.0
885.0	231.0
886.0	220.0
887.0	209.0
888.0	206.0
889.0	235.0
890.0	219.0
891.0	234.0
892.0	215.0
893.0	225.0
894.0	225.0
895.0	207.0
896.0	214.0
897.0	215.0
898.0	201.0
899.0	238.0
900.0	212.0
901.0	220.0
902.0	235.0
903.0	208.0
904.0	211.0
905.0	231.0
906.0	233.0
907.0	240.0
908.0	236.0
909.0	206.0
910.0	229.0
911.0	262.0
912.0	252.0
913.0	199.0
914.0	215.0
915.0	220.0
916.0	213.0
917.0	223.0
918.0	217.0
919.0	233.0
920.0	200.0
921.0	190.0
922.0	214.0
923.0	245.0
924.0	206.0
925.0	211.0
926.0	227.0
927.0	191.0
928.0	225.0
929.0	173.0
930.0	235.0
931.0	201.0
932.0	209.0
933.0	228.0
934.0	194.0
935.0	191.0
936.0	187.0
937.0	199.0
938.0	198.0
939.0	218.0
940.0	189.0
941.0	205.0
942.0	188.0
943.0	205.0
944.0	177.0
945.0	215.0
946.0	198.0
947.0	244.0
948.0	207.0
949.0	214.0
950.0	216.0
951.0	193.0
952.0	222.0
953.0	193.0
954.0	210.0
955.0	184.0
956.0	212.0
957.0	215.0
958.0	200.0
959.0	200.0
960.0	211.0
961.0	187.0
962.0	186.0
963.0	200.0
964.0	213.0
965.0	207.0
966.0	164.0
967.0	198.0
968.0	228.0
969.0	214.0
970.0	210.0
971.0	196.0
972.0	194.0
973.0	222.0
974.0	190.0
975.0	190.0
976.0	198.0
977.0	175.0
978.0	204.0
979.0	197.0
980.0	213.0
981.0	199.0
982.0	199.0
983.0	182.0
984.0	188.0
985.0	188.0
986.0	194.0
987.0	184.0
988.0	203.0
989.0	179.0
990.0	202.0
991.0	194.0
992.0	179.0
993.0	179.0
994.0	195.0
995.0	173.0
996.0	202.0
997.0	187.0
998.0	157.0
999.0	189.0
1000.0	177.0
1001.0	210.0
1002.0	186.0
1003.0	210.0
1004.0	175.0
1005.0	178.0
1006.0	183.0
1007.0	211.0
1008.0	172.0
1009.0	159.0
1010.0	187.0
1011.0	164.0
1012.0	199.0
1013.0	188.0
1014.0	163.0
1015.0	184.0
1016.0	176.0
1017.0	179.0
1018.0	182.0
1019.0	172.0
1020.0	175.0
1021.0	178.0
1022.0	161.0
1023.0	174.0
1024.0	167.0
1025.0	186.0
1026.0	156.0
1027.0	180.0
1028.0	157.0
1029.0	185.0
1030.0	175.0
1031.0	154.0
1032.0	148.0
1033.0	193.0
1034.0	155.0
1035.0	182.0
1036.0	172.0
1037.0	160.0
1038.0	185.0
1039.0	165.0
1040.0	161.0
1041.0	165.0
1042.0	155.0
1043.0	195.0
1044.0	163.0
1045.0	184.0
1046.0	172.0
1047.0	160.0
1048.0	168.0
1049.0	163.0
1050.0	168.0
1051.0	160.0
1052.0	159.0
1053.0	161.0
1054.0	160.0
1055.0	138.0
1056.0	179.0
1057.0	167.0
1058.0	167.0
1059.0	138.0
1060.0	153.0
1061.0	171.0
1062.0	174.0
1063.0	175.0
1064.0	169.0
1065.0	144.0
1066.0	166.0
1067.0	160.0
1068.0	176.0
1069.0	175.0
1070.0	162.0
1071.0	165.0
1072.0	140.0
1073.0	168.0
1074.0	165.0
1075.0	169.0
1076.0	144.0
1077.0	158.0
1078.0	171.0
1079.0	146.0
1080.0	169.0
1081.0	164.0
1082.0	157.0
1083.0	138.0
1084.0	169.0
1085.0	173.0
1086.0	154.0
1087.0	125.0
1088.0	148.0
1089.0	156.0
1090.0	137.0
1091.0	160.0
1092.0	160.0
1093.0	162.0
1094.0	148.0
1095.0	158.0
1096.0	139.0
1097.0	162.0
1098.0	156.0
1099.0	153.0
1100.0	154.0
