# Supplementary material for: Searches for new physics below twice the electron mass with GERDA
Source: Eur Phys J C Part Fields. 2024 Sep 18;84(9):940. doi: 10.1140/epjc/s10052-024-13020-0 (PMC11410851; doi:10.1140/epjc/s10052-024-13020-0)
Supplement: Supplementary file 1 — (zip 57 KB) [file 10052_2024_13020_MOESM1_ESM.zip › fig_4-M2-spectrum.csv]

Bin centre energy [keV]	Histogram count
6	2.0
7	6.0
8	11.0
9	18.0
10	14.0
11	36.0
12	20.0
13	42.0
14	40.0
15	34.0
16	46.0
17	38.0
18	31.0
19	41.0
20	45.0
21	52.0
22	55.0
23	45.0
24	54.0
25	50.0
26	37.0
27	43.0
28	49.0
29	47.0
30	48.0
31	41.0
32	51.0
33	56.0
34	41.0
35	41.0
36	34.0
37	38.0
38	33.0
39	35.0
40	31.0
41	31.0
42	41.0
43	34.0
44	45.0
45	43.0
46	42.0
47	29.0
48	47.0
49	32.0
50	48.0
51	30.0
52	27.0
53	37.0
54	29.0
55	32.0
56	34.0
57	24.0
58	38.0
59	40.0
60	26.0
61	41.0
62	30.0
63	31.0
64	34.0
65	27.0
66	29.0
67	26.0
68	34.0
69	27.0
70	27.0
71	28.0
72	17.0
73	27.0
74	24.0
75	29.0
76	20.0
77	31.0
78	29.0
79	19.0
80	28.0
81	30.0
82	24.0
83	21.0
84	26.0
85	32.0
86	22.0
87	26.0
88	16.0
89	27.0
90	25.0
91	21.0
92	24.0
93	28.0
94	17.0
95	19.0
96	25.0
97	30.0
98	24.0
99	36.0
100	22.0
101	30.0
102	32.0
103	36.0
104	28.0
105	40.0
106	31.0
107	28.0
108	24.0
109	21.0
110	36.0
111	23.0
112	24.0
113	31.0
114	21.0
115	32.0
116	25.0
117	30.0
118	26.0
119	26.0
120	32.0
121	36.0
122	25.0
123	28.0
124	25.0
125	26.0
126	27.0
127	19.0
128	25.0
129	40.0
130	18.0
131	25.0
132	28.0
133	25.0
134	24.0
135	31.0
136	32.0
137	20.0
138	25.0
139	30.0
140	29.0
141	29.0
142	22.0
143	23.0
144	20.0
145	23.0
146	14.0
147	25.0
148	20.0
149	23.0
150	25.0
151	15.0
152	19.0
153	23.0
154	24.0
155	15.0
156	25.0
157	24.0
158	21.0
159	24.0
160	26.0
161	13.0
162	20.0
163	20.0
164	17.0
165	13.0
166	13.0
167	27.0
168	18.0
169	17.0
170	17.0
171	16.0
172	18.0
173	19.0
174	18.0
175	19.0
176	12.0
177	8.0
178	12.0
179	18.0
180	10.0
181	13.0
182	13.0
183	9.0
184	18.0
185	17.0
186	14.0
187	16.0
188	12.0
189	8.0
190	10.0
191	8.0
192	9.0
193	10.0
194	16.0
195	12.0
196	7.0
197	7.0
198	10.0
199	13.0
200	12.0
201	8.0
202	11.0
203	2.0
204	9.0
205	8.0
206	5.0
207	7.0
208	15.0
209	4.0
210	12.0
211	11.0
212	2.0
213	3.0
214	6.0
215	6.0
216	17.0
217	6.0
218	6.0
219	8.0
220	5.0
221	1.0
222	6.0
223	10.0
224	9.0
225	6.0
226	9.0
227	8.0
228	8.0
229	4.0
230	3.0
231	8.0
232	5.0
233	5.0
234	8.0
235	6.0
236	2.0
237	5.0
238	7.0
239	6.0
240	7.0
241	2.0
242	7.0
243	9.0
244	4.0
245	3.0
246	4.0
247	3.0
248	2.0
249	8.0
250	3.0
251	8.0
252	4.0
253	14.0
254	4.0
255	12.0
256	10.0
257	8.0
258	15.0
259	4.0
260	6.0
261	8.0
262	5.0
263	3.0
264	9.0
265	9.0
266	11.0
267	12.0
268	10.0
269	6.0
270	7.0
271	7.0
272	5.0
273	4.0
274	11.0
275	6.0
276	13.0
277	7.0
278	1.0
279	8.0
280	1.0
281	5.0
282	2.0
283	2.0
284	3.0
285	3.0
286	5.0
287	4.0
288	nan
289	2.0
290	4.0
291	1.0
292	nan
293	3.0
294	5.0
295	2.0
296	3.0
297	1.0
298	3.0
299	1.0
300	6.0
301	5.0
302	1.0
303	5.0
304	1.0
305	4.0
306	4.0
307	4.0
308	1.0
309	4.0
310	2.0
311	nan
312	1.0
313	3.0
314	3.0
315	2.0
316	1.0
317	2.0
318	2.0
319	nan
320	4.0
321	nan
322	nan
323	2.0
324	nan
325	3.0
326	1.0
327	1.0
328	4.0
329	nan
330	3.0
331	1.0
332	2.0
333	nan
334	nan
335	4.0
336	2.0
337	2.0
338	4.0
339	3.0
340	2.0
341	2.0
342	nan
343	nan
344	nan
345	5.0
346	nan
347	3.0
348	nan
349	nan
350	nan
351	3.0
352	2.0
353	3.0
354	6.0
355	1.0
356	2.0
357	1.0
358	1.0
359	2.0
360	1.0
361	1.0
362	4.0
363	1.0
364	nan
365	3.0
366	1.0
367	2.0
368	3.0
369	4.0
370	1.0
371	2.0
372	4.0
373	2.0
374	2.0
375	1.0
376	nan
377	3.0
378	3.0
379	nan
380	1.0
381	nan
382	2.0
383	nan
384	1.0
385	2.0
386	nan
387	nan
388	1.0
389	nan
390	nan
391	3.0
392	1.0
393	1.0
394	nan
395	1.0
396	nan
397	3.0
398	nan
399	4.0
400	2.0
401	1.0
402	1.0
403	3.0
404	nan
405	nan
406	1.0
407	nan
408	nan
409	nan
410	2.0
411	2.0
412	nan
413	3.0
414	1.0
415	2.0
416	nan
417	1.0
418	nan
419	nan
420	nan
421	2.0
422	3.0
423	nan
424	2.0
425	2.0
426	1.0
427	nan
428	4.0
429	2.0
430	3.0
431	nan
432	3.0
433	nan
434	3.0
435	nan
436	1.0
437	3.0
438	1.0
439	nan
440	nan
441	2.0
442	2.0
443	nan
444	2.0
445	3.0
446	1.0
447	3.0
448	nan
449	1.0
450	1.0
451	2.0
452	1.0
453	2.0
454	nan
455	1.0
456	1.0
457	nan
458	1.0
459	1.0
460	1.0
461	nan
462	nan
463	2.0
464	1.0
465	2.0
466	1.0
467	nan
468	1.0
469	1.0
470	3.0
471	1.0
472	1.0
473	1.0
474	nan
475	2.0
476	nan
477	1.0
478	nan
479	1.0
480	nan
481	nan
482	2.0
483	2.0
484	nan
485	2.0
486	nan
487	3.0
488	1.0
489	nan
490	2.0
491	nan
492	1.0
493	1.0
494	2.0
495	2.0
496	1.0
497	nan
498	nan
499	2.0
500	nan
501	1.0
502	3.0
503	nan
504	1.0
505	nan
506	1.0
507	nan
508	1.0
509	nan
510	2.0
511	4.0
512	nan
513	1.0
514	1.0
515	1.0
516	1.0
517	1.0
518	2.0
519	1.0
520	nan
521	1.0
522	nan
523	2.0
524	1.0
525	2.0
526	1.0
527	1.0
528	1.0
529	1.0
530	1.0
531	nan
532	nan
533	2.0
534	nan
535	1.0
536	1.0
537	nan
538	nan
539	nan
540	1.0
541	1.0
542	1.0
543	1.0
544	1.0
545	nan
546	nan
547	nan
548	nan
549	2.0
550	nan
551	nan
552	1.0
553	1.0
554	nan
555	1.0
556	nan
557	nan
558	nan
559	2.0
560	1.0
561	1.0
562	nan
563	1.0
564	nan
565	2.0
566	nan
567	1.0
568	nan
569	nan
570	1.0
571	3.0
572	1.0
573	2.0
574	1.0
575	nan
576	1.0
577	1.0
578	nan
579	nan
580	1.0
581	1.0
582	1.0
583	nan
584	nan
585	2.0
586	3.0
587	2.0
588	1.0
589	2.0
590	nan
591	nan
592	nan
593	1.0
594	2.0
595	nan
596	1.0
597	nan
598	nan
599	nan
600	1.0
601	nan
602	1.0
603	4.0
604	2.0
605	1.0
606	nan
607	nan
608	2.0
609	2.0
610	2.0
611	1.0
612	3.0
613	2.0
614	1.0
615	1.0
616	nan
617	1.0
618	nan
619	3.0
620	nan
621	nan
622	nan
623	2.0
624	1.0
625	2.0
626	1.0
627	2.0
628	1.0
629	2.0
630	1.0
631	1.0
632	1.0
633	1.0
634	nan
635	nan
636	nan
637	nan
638	nan
639	nan
640	1.0
641	1.0
642	nan
643	2.0
644	nan
645	nan
646	nan
647	nan
648	nan
649	2.0
650	2.0
651	1.0
652	nan
653	nan
654	nan
655	4.0
656	nan
657	2.0
658	nan
659	nan
660	2.0
661	nan
662	1.0
663	nan
664	1.0
665	1.0
666	1.0
667	1.0
668	nan
669	nan
670	nan
671	nan
672	nan
673	nan
674	nan
675	nan
676	2.0
677	1.0
678	1.0
679	1.0
680	1.0
681	nan
682	1.0
683	2.0
684	nan
685	nan
686	nan
687	1.0
688	nan
689	1.0
690	nan
691	nan
692	2.0
693	2.0
694	1.0
695	1.0
696	1.0
697	1.0
698	1.0
699	nan
700	nan
701	1.0
702	nan
703	2.0
704	nan
705	1.0
706	2.0
707	1.0
708	nan
709	2.0
710	2.0
711	nan
712	2.0
713	3.0
714	nan
715	2.0
716	nan
717	1.0
718	nan
719	1.0
720	nan
721	1.0
722	3.0
723	1.0
724	nan
725	nan
726	1.0
727	1.0
728	nan
729	1.0
730	1.0
731	3.0
732	1.0
733	1.0
734	nan
735	nan
736	nan
737	nan
738	1.0
739	nan
740	1.0
741	2.0
742	nan
743	nan
744	nan
745	nan
746	2.0
747	nan
748	nan
749	nan
750	1.0
751	nan
752	1.0
753	nan
754	nan
755	nan
756	nan
757	nan
758	nan
759	nan
760	nan
761	nan
762	nan
763	nan
764	2.0
765	nan
766	nan
767	1.0
768	nan
769	nan
770	1.0
771	2.0
772	3.0
773	nan
774	nan
775	nan
776	nan
777	1.0
778	nan
779	nan
780	nan
781	nan
782	2.0
783	1.0
784	1.0
785	nan
786	nan
787	1.0
788	nan
789	nan
790	nan
791	3.0
792	nan
793	nan
794	1.0
795	1.0
796	1.0
797	nan
798	nan
799	2.0
800	2.0
801	1.0
802	nan
803	nan
804	1.0
805	nan
806	1.0
807	1.0
808	nan
809	1.0
810	nan
811	nan
812	1.0
813	nan
814	nan
815	1.0
816	nan
817	2.0
818	1.0
819	nan
820	2.0
821	1.0
822	1.0
823	nan
824	nan
825	1.0
826	nan
827	1.0
828	nan
829	2.0
830	nan
831	1.0
832	1.0
833	nan
834	1.0
835	nan
836	nan
837	nan
838	nan
839	1.0
840	nan
841	2.0
842	nan
843	3.0
844	nan
845	nan
846	nan
847	nan
848	nan
849	nan
850	nan
851	nan
852	nan
853	1.0
854	nan
855	nan
856	nan
857	1.0
858	nan
859	nan
860	2.0
861	1.0
862	nan
863	1.0
864	nan
865	nan
866	nan
867	nan
868	nan
869	nan
870	2.0
871	nan
872	1.0
873	nan
874	nan
875	nan
876	1.0
877	nan
878	nan
879	nan
880	nan
881	1.0
882	1.0
883	nan
884	nan
885	1.0
886	nan
887	nan
888	nan
889	nan
890	1.0
891	nan
892	nan
893	nan
894	nan
895	1.0
896	nan
897	2.0
898	nan
899	nan
900	1.0
901	nan
902	nan
903	nan
904	nan
905	nan
906	nan
907	1.0
908	1.0
909	2.0
910	1.0
911	nan
912	2.0
913	nan
914	1.0
915	1.0
916	nan
917	1.0
918	nan
919	nan
920	nan
921	1.0
922	nan
923	1.0
924	nan
925	nan
926	nan
927	nan
928	nan
929	1.0
930	nan
931	1.0
932	nan
933	1.0
934	nan
935	nan
936	nan
937	nan
938	1.0
939	1.0
940	nan
941	nan
942	1.0
943	2.0
944	1.0
945	1.0
946	nan
947	nan
948	1.0
949	1.0
950	nan
951	1.0
952	nan
953	nan
954	nan
955	nan
956	1.0
957	nan
958	nan
959	1.0
960	nan
961	nan
962	nan
963	nan
964	nan
965	nan
966	1.0
967	1.0
968	1.0
969	nan
970	1.0
971	nan
972	nan
973	2.0
974	1.0
975	nan
976	1.0
977	nan
978	1.0
979	1.0
980	nan
981	1.0
982	1.0
983	nan
984	nan
985	nan
986	1.0
987	nan
988	nan
989	1.0
990	1.0
991	nan
992	nan
993	nan
994	nan
995	1.0
996	nan
997	nan
998	nan
999	nan
1000	nan
1001	1.0
1002	nan
1003	nan
1004	nan
1005	nan
1006	1.0
1007	1.0
1008	nan
1009	nan
1010	1.0
1011	nan
1012	nan
1013	nan
1014	nan
1015	nan
1016	nan
1017	nan
1018	nan
1019	nan
1020	nan
1021	nan
1022	nan
1023	nan
1024	nan
1025	nan
1026	nan
1027	nan
1028	nan
1029	1.0
1030	nan
1031	nan
1032	nan
1033	nan
1034	nan
1035	1.0
1036	nan
1037	nan
1038	1.0
1039	nan
1040	nan
1041	nan
1042	nan
1043	nan
1044	nan
1045	nan
1046	nan
1047	nan
1048	nan
1049	nan
1050	nan
1051	nan
1052	nan
1053	nan
1054	nan
1055	nan
1056	nan
1057	nan
1058	nan
1059	nan
1060	nan
1061	nan
1062	nan
1063	1.0
1064	nan
1065	nan
1066	1.0
1067	nan
1068	nan
1069	nan
1070	nan
1071	nan
1072	nan
1073	nan
1074	nan
1075	nan
1076	nan
1077	nan
1078	nan
1079	1.0
1080	nan
1081	nan
1082	nan
1083	nan
1084	nan
1085	nan
1086	nan
1087	nan
1088	nan
1089	nan
1090	nan
1091	nan
1092	nan
1093	nan
1094	nan
1095	nan
1096	nan
1097	nan
1098	nan
1099	nan
1100	nan
1101	nan
1102	nan
1103	nan
1104	nan
1105	nan
