# Supplementary material for: Searches for new physics below twice the electron mass with GERDA
Source: Eur Phys J C Part Fields. 2024 Sep 18;84(9):940. doi: 10.1140/epjc/s10052-024-13020-0 (PMC11410851; doi:10.1140/epjc/s10052-024-13020-0)
Supplement: Supplementary file 1 — (zip 57 KB) [file 10052_2024_13020_MOESM1_ESM.zip › fig_7_11-Bayes-limits.csv]

Mass [keV]	alps_abs.	alps_scat.	alps_tot	vector_abs.	vector_scat.	vector_tot
65.0	2.18178879991561e-12	5.22252520359418e-12	2.01317291609054e-12	6.29595973383536e-25	5.99975205649399e-24	5.69802598844398e-25
66.0	2.7234200069963e-12	6.38199994268872e-12	2.50488086499655e-12	1.01140927225382e-24	9.21190044454636e-24	9.11348847172504e-25
67.0	2.55195964673288e-12	5.86632478797308e-12	2.34012390489283e-12	9.15181059512372e-25	7.9989498191335e-24	8.21222783254999e-25
68.0	2.62097287881695e-12	5.90410206270955e-12	2.39553772690627e-12	9.94380712512283e-25	8.32302494175208e-24	8.8825750202784e-25
69.0	1.91534598794043e-12	4.23826561365469e-12	1.74539060692223e-12	5.46767216138617e-25	4.40388318274228e-24	4.86380324607849e-25
70.0	1.5619076144373e-12	3.39331667303651e-12	1.41882223562942e-12	3.74211023529654e-25	2.89742930822477e-24	3.31408674881501e-25
71.0	2.05478241085394e-12	4.39554642518067e-12	1.8614363326027e-12	6.66282165969799e-25	4.98790592298316e-24	5.87768342640017e-25
72.0	2.89830188032008e-12	6.07576985947442e-12	2.61591304359882e-12	1.36320773778728e-24	9.77355067787789e-24	1.196342724917e-24
73.0	3.22322236605185e-12	6.64172296906251e-12	2.89978777044337e-12	1.73314966965587e-24	1.19729733861208e-23	1.51399157766995e-24
74.0	3.51913784934441e-12	7.15271262829405e-12	3.157651626777e-12	2.12297954683411e-24	1.42301971171147e-23	1.84737302408358e-24
75.0	3.08225075588224e-12	6.14776117801335e-12	2.75534669200179e-12	1.6728934272084e-24	1.07689823791418e-23	1.44796171575628e-24
76.0	1.94128427399466e-12	3.81382120442346e-12	1.73005548850992e-12	6.81420617791241e-25	4.2440388028958e-24	5.87148384748211e-25
77.0	1.84252987572982e-12	3.56284570048278e-12	1.63662777625966e-12	6.30115756783604e-25	3.79159044467555e-24	5.40321037537909e-25
78.0	2.83465357638411e-12	5.38535736092985e-12	2.50838765652024e-12	1.53037900977552e-24	8.86502031608226e-24	1.30508127563886e-24
79.0	3.49565575652323e-12	6.53626712832755e-12	3.08251109781244e-12	2.38737867775956e-24	1.33595512920747e-23	2.02543022419182e-24
80.0	2.95984410327405e-12	5.44877723886624e-12	2.60088148099369e-12	1.75520343733106e-24	9.49453948179358e-24	1.48135370329123e-24
81.0	2.55203477761499e-12	4.62714848647786e-12	2.23468336204488e-12	1.33768244317177e-24	7.00021772079514e-24	1.12307273526197e-24
82.0	2.63456311933355e-12	4.70412116877427e-12	2.29861899444281e-12	1.46101519639627e-24	7.3946775969076e-24	1.21997641445988e-24
83.0	2.98961188706408e-12	5.25954197354554e-12	2.59907532316335e-12	1.92750547615954e-24	9.44512185521893e-24	1.60081954402017e-24
84.0	3.36669158104918e-12	5.83924017191452e-12	2.91663382258455e-12	2.50365826904338e-24	1.18918344833853e-23	2.06822303692243e-24
85.0	3.69173309776693e-12	6.30846666556085e-12	3.18624539628623e-12	3.08253668867084e-24	1.41737982023874e-23	2.5318964457114e-24
86.0	3.16983048930553e-12	5.34111830587407e-12	2.72592049819863e-12	2.32637001649222e-24	1.03725685076481e-23	1.90019286449279e-24
87.0	2.42119134975044e-12	4.02308272556642e-12	2.07448241834065e-12	1.38901375041587e-24	6.006296568098e-24	1.12812419801747e-24
88.0	2.76580658691032e-12	4.53241867500213e-12	2.3609402319291e-12	1.85446555020245e-24	7.77861243125681e-24	1.49746205832719e-24
89.0	2.60428459110327e-12	4.20953240636076e-12	2.21471293667566e-12	1.6817704157839e-24	6.84466129556856e-24	1.35005466092245e-24
90.0	2.25835622528552e-12	3.60405760214026e-12	1.91369199860892e-12	1.29324177683662e-24	5.11683324243114e-24	1.03232840400895e-24
91.0	2.43940077207879e-12	3.84155171753608e-12	2.05929569081592e-12	1.54261983435975e-24	5.92732294096643e-24	1.22405300929379e-24
92.0	2.54619233945634e-12	3.95776550027058e-12	2.14133088788671e-12	1.71778134321351e-24	6.41311342219473e-24	1.35487260706235e-24
93.0	3.23445661425274e-12	4.96393774335358e-12	2.7099378320618e-12	2.83255511994493e-24	1.02811923377476e-23	2.22072630949916e-24
94.0	3.90144719314772e-12	5.90852685634833e-12	3.25572353421039e-12	4.21033823266443e-24	1.48412993906091e-23	3.27986976670009e-24
95.0	3.24811098516273e-12	4.86032015640828e-12	2.70056469148425e-12	2.98070326766879e-24	1.02298362797978e-23	2.30816510690947e-24
96.0	3.06495507589974e-12	4.52920911087078e-12	2.53837094581858e-12	2.71019478454944e-24	9.04719438439732e-24	2.08546801360962e-24
97.0	2.73001827418234e-12	3.98589843014524e-12	2.25235978250896e-12	2.19525203952864e-24	7.13442037205112e-24	1.67871391209414e-24
98.0	2.29384943327106e-12	3.31064246109935e-12	1.88548754734716e-12	1.58194645393153e-24	5.01044858085466e-24	1.2023341021381e-24
99.0	2.603634871399e-12	3.71288424059647e-12	2.13173499452073e-12	2.07988997124085e-24	6.41403451544242e-24	1.57059155456073e-24
100.0	3.06747485959986e-12	4.32040983362928e-12	2.50117121207786e-12	2.94558687869536e-24	8.83745525049941e-24	2.20923356986312e-24
101.0	3.48281292639604e-12	4.85315333529805e-12	2.82958649866229e-12	3.87358290463749e-24	1.13451024156103e-23	2.88764724703264e-24
102.0	4.02451953861733e-12	5.54593801679115e-12	3.25725600662828e-12	5.27519157781093e-24	1.50698657569265e-23	3.90740746569176e-24
103.0	4.40468882335857e-12	5.99997441014528e-12	3.55063410616884e-12	6.44339456849463e-24	1.79380277061833e-23	4.74056800253071e-24
104.0	3.97090133057785e-12	5.35081127775315e-12	3.18875364298949e-12	5.3389356052815e-24	1.45061069320134e-23	3.90259535336345e-24
105.0	3.34413426379781e-12	4.45578963582475e-12	2.67464686985083e-12	3.859720192074e-24	1.02262739492528e-23	2.80211362120398e-24
106.0	2.92081664573848e-12	3.85140199528914e-12	2.32726160732916e-12	3.00075219907576e-24	7.765769405126e-24	2.1644083833773e-24
107.0	2.8763505585048e-12	3.75193053309514e-12	2.28272814893889e-12	2.96524783873989e-24	7.48960362234894e-24	2.12423208850408e-24
108.0	3.20787204198285e-12	4.13754669608955e-12	2.53517253240562e-12	3.75743430813757e-24	9.25470801335624e-24	2.67242369027427e-24
109.0	3.74127314118756e-12	4.77608271885178e-12	2.94523267456022e-12	5.20596975497729e-24	1.25277999946387e-23	3.67769226675033e-24
110.0	4.01942939246613e-12	5.08391443628728e-12	3.15302677267901e-12	6.11961345534933e-24	1.4418157330534e-23	4.29616001274719e-24
111.0	3.86593876762137e-12	4.83595782961074e-12	3.01965204763087e-12	5.76455400301406e-24	1.32492021737263e-23	4.01686761507584e-24
112.0	4.07586529278227e-12	5.04791747736353e-12	3.17118225765069e-12	6.52357263325242e-24	1.46585555447864e-23	4.51447328574483e-24
113.0	4.40426737631779e-12	5.40762891631476e-12	3.41494472501036e-12	7.75379031763217e-24	1.7078676453295e-23	5.33271532559014e-24
114.0	4.10619807903763e-12	4.98862510386837e-12	3.17034746604037e-12	6.85960812635959e-24	1.47539722675698e-23	4.68254061650663e-24
115.0	3.47348650739337e-12	4.18070942661254e-12	2.67168387857481e-12	4.99501418240801e-24	1.0516910455107e-23	3.38656344109148e-24
116.0	3.24168686885621e-12	3.86408986013637e-12	2.48348808030098e-12	4.42657589361461e-24	9.11714756068368e-24	2.97981169999757e-24
117.0	4.12369646988618e-12	4.87472385398885e-12	3.14831402334568e-12	7.28710316486776e-24	1.47223592418484e-23	4.87441940394038e-24
118.0	5.25492904369976e-12	6.14772606205817e-12	3.99450733607501e-12	1.20367028588138e-23	2.37550962845558e-23	7.9887863198595e-24
119.0	5.79371208783014e-12	6.71750913181276e-12	4.387324974193e-12	1.48805010397831e-23	2.87695698915136e-23	9.80767282964099e-24
120.0	5.51653199731546e-12	6.33692287446967e-12	4.16080075368953e-12	1.37184355638723e-23	2.59658433830505e-23	8.97611746425845e-24
121.0	4.2021338793386e-12	4.78988803657256e-12	3.15883625573113e-12	8.09320093161073e-24	1.50440849536507e-23	5.26227678414413e-24
122.0	3.58010398954627e-12	4.04037765102602e-12	2.67953505991903e-12	5.97201317291188e-24	1.08535082103677e-23	3.85232008733088e-24
123.0	3.91183648755886e-12	4.3781663746073e-12	2.91707260276579e-12	7.24738648690954e-24	1.29200613558868e-23	4.64296121207733e-24
124.0	3.86657148433831e-12	4.29037024845609e-12	2.87225556683248e-12	7.19623389144782e-24	1.25767099984644e-23	4.57721152893344e-24
125.0	3.50317303702431e-12	3.85258894266122e-12	2.59186369673389e-12	6.00278816526258e-24	1.02783838461183e-23	3.78958964786909e-24
126.0	3.40677300899283e-12	3.720154744726e-12	2.51244982395164e-12	5.76815999697388e-24	9.71245257335003e-24	3.61891237517944e-24
127.0	2.99275217899004e-12	3.23702102343215e-12	2.19748261424159e-12	4.52229371717166e-24	7.45129344585404e-24	2.81427253806143e-24
128.0	3.15381888134429e-12	3.38537120878642e-12	2.30760769434873e-12	5.1015629459928e-24	8.25722490744018e-24	3.1533364468918e-24
129.0	4.0338708059659e-12	4.29608837342163e-12	2.94071033163879e-12	8.47682471315238e-24	1.34709068405059e-23	5.20283910594581e-24
130.0	4.25037133312201e-12	4.4899448116574e-12	3.08668738931901e-12	9.55763111878287e-24	1.49042506597255e-23	5.82331854913489e-24
131.0	4.46700344038843e-12	4.67922468840737e-12	3.2310693343776e-12	1.07197579145104e-23	1.63946926950186e-23	6.48167795484035e-24
132.0	5.13523967443814e-12	5.34588610277628e-12	3.7033929285496e-12	1.4383981339015e-23	2.16706843331307e-23	8.64550296724153e-24
133.0	4.08830446285871e-12	4.21799655623234e-12	2.93564713693111e-12	9.25549299359709e-24	1.36607508205532e-23	5.51735199417078e-24
134.0	3.41482122242836e-12	3.49970873040056e-12	2.44410288104563e-12	6.55473823732033e-24	9.52153008587454e-24	3.8821905728975e-24
135.0	4.23486760228017e-12	4.310319943667e-12	3.02082672465785e-12	1.02319173629192e-23	1.46216172105741e-23	6.01955341878774e-24
136.0	4.63013339832202e-12	4.66637688345886e-12	3.28673779621363e-12	1.24129394378232e-23	1.73469377808191e-23	7.23546291952134e-24
137.0	3.807567356884e-12	3.80899323636588e-12	2.69286068083856e-12	8.51816673180403e-24	1.16983456640885e-23	4.92906278301634e-24
138.0	3.18525043571397e-12	3.17115434393253e-12	2.24731188387402e-12	6.04860400802404e-24	8.20605430174464e-24	3.48203175838881e-24
139.0	3.72168165357085e-12	3.67615695186862e-12	2.61538235375484e-12	8.37756596484333e-24	1.11593446792514e-23	4.78520621186901e-24
140.0	4.34783784971765e-12	4.259814892431e-12	3.04278747300516e-12	1.15987866961939e-23	1.51613921515589e-23	6.57147153551433e-24
141.0	3.54515405452481e-12	3.45489523682609e-12	2.47427402321474e-12	7.8220081152108e-24	1.00899985350653e-23	4.40620930779574e-24
142.0	3.5062227814536e-12	3.38763338382423e-12	2.43626453646956e-12	7.7600678000461e-24	9.81375405857549e-24	4.33345674493463e-24
143.0	3.66697964218002e-12	3.522689291456e-12	2.5403964697473e-12	8.60793314432318e-24	1.07342075665763e-23	4.77710003620794e-24
144.0	3.33808190850169e-12	3.1774477756002e-12	2.30148809978537e-12	7.23317170508921e-24	8.83315040014813e-24	3.97674670796755e-24
145.0	3.30290839812089e-12	3.12462568782212e-12	2.26985511630114e-12	7.18023858997339e-24	8.63875907978303e-24	3.92113031489537e-24
146.0	3.76242981114475e-12	3.53674260272268e-12	2.57694849510697e-12	9.44609562556406e-24	1.11922792975139e-23	5.12265819893197e-24
147.0	4.54530892355919e-12	4.24464909317231e-12	3.10226923974854e-12	1.3975626742527e-23	1.63009055468693e-23	7.52448692970101e-24
148.0	5.0593413598616e-12	4.69268996311837e-12	3.44055907944153e-12	1.75517817047779e-23	2.01441609238216e-23	9.37941567463517e-24
149.0	4.53294668674717e-12	4.17503653252658e-12	3.07094319507731e-12	1.42805052033942e-23	1.61199863164578e-23	7.57229692554457e-24
150.0	4.85048269953544e-12	4.45160644155352e-12	3.27972414257369e-12	1.65715163799696e-23	1.85258503622653e-23	8.7471357890138e-24
151.0	6.0687143913652e-12	5.52850475397667e-12	4.08690805910023e-12	2.62879733077542e-23	2.88817102911213e-23	1.37619355357471e-23
152.0	6.37043932695806e-12	5.75903574241037e-12	4.27209714255087e-12	2.93518686967273e-23	3.1676185688944e-23	1.523488258825e-23
153.0	5.05099399053462e-12	4.54793816039561e-12	3.37977579760573e-12	1.86959000568824e-23	1.99641868952913e-23	9.65461985052006e-24
154.0	4.15213577514105e-12	3.70837641113102e-12	2.76584948902066e-12	1.27995395683471e-23	1.34135341543239e-23	6.54967299814048e-24
155.0	4.90335180011882e-12	4.36041589763066e-12	3.25839473770039e-12	1.8082535072847e-23	1.87391058129594e-23	9.20248337512971e-24
156.0	5.28813531599499e-12	4.66230997984675e-12	3.49718748068257e-12	2.13041459378805e-23	2.16459967997395e-23	1.07368554654098e-23
157.0	5.0381934184886e-12	4.42130110660897e-12	3.32315389944556e-12	1.95865880767175e-23	1.96663173490827e-23	9.8131858705497e-24
158.0	5.06826471414885e-12	4.4263872982688e-12	3.33391464194369e-12	2.0074399658755e-23	1.99129213740062e-23	9.99666723628879e-24
159.0	5.44028888575476e-12	4.7278427025693e-12	3.56857955116413e-12	2.34232948278686e-23	2.29478330325981e-23	1.1591563189937e-23
160.0	5.02612603080385e-12	4.3456946041541e-12	3.28731981036915e-12	2.02449415207415e-23	1.95830420758061e-23	9.95424587995664e-24
161.0	4.71697382873447e-12	4.05712883485912e-12	3.07588372655579e-12	1.8054626058239e-23	1.72390173174295e-23	8.81869882247036e-24
162.0	4.76162009947705e-12	4.07350746687048e-12	3.09536753877469e-12	1.86272750378216e-23	1.7550624122232e-23	9.03646453222513e-24
163.0	4.77163018715231e-12	4.05942892944473e-12	3.09190523881076e-12	1.89373225429138e-23	1.76008612270106e-23	9.12232496797842e-24
164.0	4.83765283912133e-12	4.09205009612337e-12	3.12424430529867e-12	1.97045675056662e-23	1.80593744167883e-23	9.42306719559159e-24
165.0	4.06842507557617e-12	3.42106335661426e-12	2.61838778007074e-12	1.41068596571061e-23	1.27446676801174e-23	6.69560565706212e-24
166.0	3.59933477869982e-12	3.00623638315122e-12	2.30731245213761e-12	1.1175590356047e-23	9.93589662781804e-24	5.25967264254705e-24
167.0	4.18064829417419e-12	3.47280422009133e-12	2.67135741800244e-12	1.52591387176428e-23	1.33858326758971e-23	7.13061552223208e-24
168.0	4.22181868865135e-12	3.48738062801024e-12	2.68870234524027e-12	1.57480770894262e-23	1.36262796074913e-23	7.30527323253234e-24
169.0	4.10621515484726e-12	3.3741089652366e-12	2.60690553297458e-12	1.50753229579798e-23	1.28754020477919e-23	6.9443938947636e-24
170.0	4.24285165852954e-12	3.46755378410382e-12	2.68493850249221e-12	1.628633452834e-23	1.37253540237569e-23	7.44828824818604e-24
171.0	4.03173012426854e-12	3.27854854678851e-12	2.54367257194838e-12	1.48793836089874e-23	1.23835694107759e-23	6.75861780555775e-24
172.0	4.58532940180203e-12	3.70953451983622e-12	2.88395436744512e-12	1.94718756063037e-23	1.59991960522955e-23	8.78277257393315e-24
173.0	4.63200038236954e-12	3.72952865760277e-12	2.90493795582298e-12	2.01019964483865e-23	1.63198268954348e-23	9.00726740650579e-24
174.0	4.43703916663096e-12	3.55511019485412e-12	2.77440273985325e-12	1.86592779385434e-23	1.49635296391986e-23	8.30414467423215e-24
175.0	4.94452407602362e-12	3.94179811063911e-12	3.08222543241326e-12	2.34387745504884e-23	1.85613347870719e-23	1.03584240206073e-23
176.0	5.34794501965007e-12	4.2413134863963e-12	3.32310772182838e-12	2.77337767787234e-23	2.16813504578242e-23	1.21684546309099e-23
177.0	5.05470969890079e-12	3.98977240977522e-12	3.13174099691131e-12	2.50581371489569e-23	1.93561900504583e-23	1.09205766595975e-23
178.0	5.51825499853101e-12	4.3344107869552e-12	3.40863506125756e-12	3.02032270787684e-23	2.3045973101471e-23	1.30717974444473e-23
179.0	6.18405616189351e-12	4.8360051695018e-12	3.80948152133748e-12	3.83585979313578e-23	2.89396483325096e-23	1.64949964715148e-23
180.0	5.91214721738025e-12	4.60242343345281e-12	3.63171623449319e-12	3.54523723814512e-23	2.64393972096123e-23	1.51448142719063e-23
181.0	5.05616684743081e-12	3.91770281547835e-12	3.09685636295553e-12	2.62186155643866e-23	1.93229840576343e-23	1.11243762794602e-23
182.0	4.07833946707829e-12	3.1448580515698e-12	2.49042358243909e-12	1.72472291201291e-23	1.2558002509397e-23	7.26687010062234e-24
183.0	4.41731438091106e-12	3.39165864144543e-12	2.69015589363315e-12	2.04563718846188e-23	1.47307453452542e-23	8.5638616812948e-24
184.0	5.22137888726244e-12	3.99134867876952e-12	3.17098995314122e-12	2.88945460646979e-23	2.05729599936761e-23	1.20169053908436e-23
185.0	5.2173250776164e-12	3.97013896443125e-12	3.15942353361985e-12	2.91641325836452e-23	2.05258498084853e-23	1.20470681692465e-23
186.0	5.19189012418415e-12	3.93230850802272e-12	3.13468585007386e-12	2.91935350400894e-23	2.03045210732218e-23	1.19754348749855e-23
187.0	5.59840619223505e-12	4.22280025497373e-12	3.37129161175727e-12	3.43100883666028e-23	2.36092589691904e-23	1.39855816538586e-23
188.0	5.1292861440841e-12	3.8526025563632e-12	3.08045603239146e-12	2.91098096733065e-23	1.98129659848126e-23	1.17890218026882e-23
189.0	4.35547531662986e-12	3.25716059111856e-12	2.60844133337782e-12	2.12131193084481e-23	1.42776123881777e-23	8.53385322171266e-24
190.0	5.065750945719e-12	3.7713543045562e-12	3.02507861164895e-12	2.90004463866785e-23	1.92967738576321e-23	1.15868998849896e-23
191.0	6.133128991752e-12	4.54839111363781e-12	3.65337249663931e-12	4.29576726981172e-23	2.82940630353271e-23	1.70584910902173e-23
192.0	6.4516067493002e-12	4.76558319004943e-12	3.83321891250728e-12	4.8033921621007e-23	3.13096798509542e-23	1.89546060430723e-23
193.0	5.90791732912223e-12	4.34614252023231e-12	3.50088418012178e-12	4.06998913193998e-23	2.62481455237958e-23	1.59571022621085e-23
194.0	5.70873355345459e-12	4.18194169735016e-12	3.3735959469832e-12	3.8396604398703e-23	2.44944924803245e-23	1.49545068282576e-23
195.0	4.87869696152438e-12	3.56087330164371e-12	2.87623260282931e-12	2.83326189697515e-23	1.7898852884031e-23	1.0969180915606e-23
196.0	4.87499390332613e-12	3.53607781453391e-12	2.86236909224317e-12	2.85805188730297e-23	1.77882626268945e-23	1.09642254827679e-23
197.0	4.50402249095097e-12	3.2489767191641e-12	2.63496834645305e-12	2.46458253097107e-23	1.51334929449061e-23	9.37616429368059e-24
198.0	3.95620742524592e-12	2.83773870247763e-12	2.30588444824759e-12	1.92087144486888e-23	1.16339022970667e-23	7.24556897978032e-24
199.0	3.59872354740838e-12	2.56647358817898e-12	2.08953524907783e-12	1.60550971015775e-23	9.58887386013417e-24	6.00337214345982e-24
200.0	3.7939023394329e-12	2.69212871002852e-12	2.19553708030706e-12	1.80236231587038e-23	1.06310961162186e-23	6.68688701237338e-24
201.0	4.78792538229784e-12	3.3838725397424e-12	2.7633833425497e-12	2.89932349133518e-23	1.69233373060076e-23	1.06859521587741e-23
202.0	4.95678297847936e-12	3.49189596151868e-12	2.85466744418442e-12	3.13842938090855e-23	1.81564798327615e-23	1.1502208296739e-23
203.0	4.33838256156107e-12	3.04607161534858e-12	2.49295192031999e-12	2.42804974328965e-23	1.39193822416374e-23	8.84739762703732e-24
204.0	4.24416518285673e-12	2.96968299827011e-12	2.43319105232981e-12	2.34668449547127e-23	1.3328167951066e-23	8.50033812024878e-24
205.0	3.99952665046378e-12	2.78859348802826e-12	2.28747668714891e-12	2.10443116463118e-23	1.18388978127415e-23	7.57655530645226e-24
206.0	4.1440327767056e-12	2.87879274048125e-12	2.36428865220212e-12	2.28134315959399e-23	1.27096177660797e-23	8.16230590347372e-24
207.0	4.42035627630723e-12	3.06215839787049e-12	2.51717313147237e-12	2.62098811946209e-23	1.44849929245754e-23	9.32918338919152e-24
208.0	4.5376034920023e-12	3.13430543505977e-12	2.57889176859502e-12	2.78862148593336e-23	1.52854263505635e-23	9.87344171966794e-24
209.0	4.96513882096246e-12	3.41482888756034e-12	2.8136192820305e-12	3.37104985748164e-23	1.82745042264348e-23	1.1850391756945e-23
210.0	4.441917839208e-12	3.04450521572739e-12	2.51125546403281e-12	2.72388924261518e-23	1.46296849664769e-23	9.51779209724268e-24
211.0	4.08124883550799e-12	2.7869179268208e-12	2.3015121489505e-12	2.32145822312078e-23	1.23459617851566e-23	8.05967267972548e-24
212.0	5.08125021477924e-12	3.46014986498236e-12	2.86000664184875e-12	3.63264281214902e-23	1.91656183572782e-23	1.25462746796689e-23
213.0	4.87377748107827e-12	3.30591190904023e-12	2.73589953491477e-12	3.3736530200462e-23	1.76178783901562e-23	1.15738084166382e-23
214.0	3.84960594976658e-12	2.60073499657213e-12	2.15503124283406e-12	2.1245644635488e-23	1.09795126429999e-23	7.23865586964076e-24
215.0	4.22799137234562e-12	2.84768669238027e-12	2.361908184114e-12	2.58675273641612e-23	1.32549173239887e-23	8.7640723712705e-24
216.0	5.29819126591133e-12	3.5573594850823e-12	2.95339437174597e-12	4.09989353836075e-23	2.08272530790103e-23	1.38112218210035e-23
217.0	5.87695573871474e-12	3.92891051690655e-12	3.2662422191217e-12	5.09136367897232e-23	2.55791982366925e-23	1.70255162845716e-23
218.0	5.15334538249027e-12	3.433749119933e-12	2.85751624311109e-12	3.95094787747232e-23	1.96710891071675e-23	1.31325958058802e-23
219.0	4.49693410294644e-12	2.98618085081368e-12	2.48765498904924e-12	3.03620498743116e-23	1.4978032145609e-23	1.00300603519909e-23
220.0	4.35725199358594e-12	2.88667136225293e-12	2.4064756144928e-12	2.87660697206737e-23	1.40906586090738e-23	9.45785839833881e-24
221.0	4.69644321665792e-12	3.10026640170696e-12	2.58735600896802e-12	3.37234898908946e-23	1.63618215745541e-23	1.10167573749988e-23
222.0	4.62083916236826e-12	3.03915783607358e-12	2.53918333808489e-12	3.29425691314238e-23	1.58277898702629e-23	1.06910851728763e-23
223.0	3.76982096039546e-12	2.47307830443609e-12	2.06782999257538e-12	2.2123864413847e-23	1.05500111891878e-23	7.14353632087893e-24
224.0	4.27208000732072e-12	2.79175652219817e-12	2.33699780210045e-12	2.86671556378096e-23	1.35325337919463e-23	9.19294093463394e-24
225.0	5.43189333082183e-12	3.54001034649278e-12	2.9657817736758e-12	4.67603027651051e-23	2.19009801210114e-23	1.49151955551083e-23
226.0	5.20564613601661e-12	3.38306370554781e-12	2.83665912037805e-12	4.33287316598178e-23	2.01320977377496e-23	1.37454595048456e-23
227.0	4.69527273224174e-12	3.03871869961707e-12	2.55106857967678e-12	3.55617541262755e-23	1.63473649613132e-23	1.1199207067756e-23
228.0	5.61044387770008e-12	3.62020966211234e-12	3.04190963446067e-12	5.12240545514264e-23	2.33515833547565e-23	1.60395916576807e-23
229.0	6.63537338624331e-12	4.26848041806225e-12	3.58984413227489e-12	7.22788959719585e-23	3.26709518261198e-23	2.25004645351017e-23
230.0	6.5705544968899e-12	4.213515435291e-12	3.54687300422043e-12	7.14939888130962e-23	3.20372348670557e-23	2.21234679719807e-23
231.0	5.65979552774112e-12	3.62259709512087e-12	3.05112965525892e-12	5.35100375346421e-23	2.38309325404855e-23	1.64879506099834e-23
232.0	4.36865475943735e-12	2.78694709956813e-12	2.34955904731556e-12	3.21574225758836e-23	1.41931292030184e-23	9.84701229950253e-24
233.0	3.62228977938414e-12	2.30295983970052e-12	1.94343685936472e-12	2.22991359626019e-23	9.75209509288482e-24	6.78486558035763e-24
234.0	4.00214150901129e-12	2.53912825933604e-12	2.14402846830024e-12	2.74553135788076e-23	1.19284457819372e-23	8.3155906080749e-24
235.0	5.72242018898908e-12	3.61760013009857e-12	3.05781056741013e-12	5.66115473572634e-23	2.43629635868197e-23	1.70328298470484e-23
236.0	nan	nan	nan	nan	nan	nan
237.0	nan	nan	nan	nan	nan	nan
238.0	nan	nan	nan	nan	nan	nan
239.0	nan	nan	nan	nan	nan	nan
240.0	nan	nan	nan	nan	nan	nan
241.0	nan	nan	nan	nan	nan	nan
242.0	nan	nan	nan	nan	nan	nan
243.0	3.61996178498043e-12	2.24025899220632e-12	1.90497185504783e-12	2.42231339834107e-23	9.80296417914361e-24	6.97871714857081e-24
244.0	4.06501372836575e-12	2.50864663604047e-12	2.13484379218004e-12	3.07973606241016e-23	1.23647520517876e-23	8.82259241631661e-24
245.0	5.02002072850427e-12	3.08910468608608e-12	2.63089417439333e-12	4.73536000864557e-23	1.8858339187252e-23	1.34871484201109e-23
246.0	5.38339924590981e-12	3.30828255082506e-12	2.81859580035983e-12	5.4902637137173e-23	2.17551232381701e-23	1.55811183521599e-23
247.0	4.44522324663301e-12	2.72350604942885e-12	2.3222940504748e-12	3.77390421121037e-23	1.48292006234077e-23	1.06459679398331e-23
248.0	4.19248542940096e-12	2.56004931728644e-12	2.18491302830797e-12	3.38420215775358e-23	1.3177986173786e-23	9.48467926250391e-24
249.0	4.55979941678604e-12	2.77943594340446e-12	2.37328680537466e-12	4.03552446111105e-23	1.5622258049697e-23	1.12623824752156e-23
250.0	4.65050845075746e-12	2.82479161910072e-12	2.41430439212342e-12	4.23146453861447e-23	1.62281214408194e-23	1.17296677500948e-23
251.0	3.81573704424096e-12	2.31340503754338e-12	1.97822657464471e-12	2.87153511915899e-23	1.09458803027407e-23	7.9249883362607e-24
252.0	3.76952845399734e-12	2.28099863253313e-12	1.95152248252419e-12	2.82478205672102e-23	1.07012965464647e-23	7.76110800660253e-24
253.0	4.37270765297659e-12	2.6361313296393e-12	2.25761022634331e-12	3.83134923051252e-23	1.43729738581651e-23	1.04519977029749e-23
254.0	4.49603975533502e-12	2.70493391911963e-12	2.31779747869014e-12	4.08260658048172e-23	1.52173619628848e-23	1.1085421531452e-23
255.0	4.43278798722034e-12	2.66127246053286e-12	2.28165896928727e-12	3.99985358137319e-23	1.48117248819692e-23	1.08090583886067e-23
256.0	4.71300527575514e-12	2.8233939031904e-12	2.42203940644009e-12	4.55706890082004e-23	1.6763253689589e-23	1.22551692960843e-23
257.0	5.06487766206692e-12	3.02746048163133e-12	2.59861772887854e-12	5.30412778995057e-23	1.93797587285083e-23	1.41937649087248e-23
258.0	4.93760966814401e-12	2.93918866999091e-12	2.52559349333314e-12	5.08022250402721e-23	1.83658093613786e-23	1.34892365858704e-23
259.0	4.77278459427454e-12	2.8343740931314e-12	2.43703047452256e-12	4.78357964339266e-23	1.71720062948454e-23	1.26359692683286e-23
260.0	4.794793771897e-12	2.84055142406958e-12	2.44388290949295e-12	4.8651515545471e-23	1.73400954189654e-23	1.27837752330426e-23
261.0	4.65801100490609e-12	2.75792827596405e-12	2.37315275924101e-12	4.62691847804796e-23	1.6433860289339e-23	1.21267048121402e-23
262.0	4.59242887180627e-12	2.71218314791513e-12	2.33532995856221e-12	4.53207692146404e-23	1.59781787856155e-23	1.18133080066908e-23
263.0	4.25773623969437e-12	2.50795953584224e-12	2.16093967584023e-12	3.92535389876528e-23	1.3735171957624e-23	1.01748862790324e-23
264.0	3.98915142963693e-12	2.34346152675968e-12	2.02059513747801e-12	3.47199196511114e-23	1.20559325126745e-23	8.94865595807037e-24
265.0	4.62749546474943e-12	2.71099623359409e-12	2.33913993398872e-12	4.70753506872843e-23	1.62189777208993e-23	1.20629143748347e-23
266.0	5.04012064610841e-12	2.95041102978757e-12	2.5462261535109e-12	5.62671541851181e-23	1.93107739037302e-23	1.43767144740697e-23
267.0	5.14472167309117e-12	3.00301050414593e-12	2.59351512411298e-12	5.90685220428978e-23	2.01097142546735e-23	1.50022424756258e-23
268.0	5.70533941902387e-12	3.32045377986963e-12	2.86981362928854e-12	7.31884202695344e-23	2.4713446159e-23	1.84750112513302e-23
269.0	6.07917159203089e-12	3.53478157466673e-12	3.05576118558646e-12	8.37149797703288e-23	2.81513087599112e-23	2.10669923379748e-23
270.0	5.19695107629082e-12	3.01253716362686e-12	2.60630733548906e-12	6.16360214588644e-23	2.05523787155795e-23	1.5412964029662e-23
271.0	4.42114007932573e-12	2.56027114638502e-12	2.21558170738306e-12	4.49383316310683e-23	1.4920451665892e-23	1.12013670862774e-23
272.0	4.50057572365062e-12	2.59794584470856e-12	2.24998726976264e-12	4.69119803897745e-23	1.54408795718544e-23	1.16171453903071e-23
273.0	5.00281294185094e-12	2.88473069418975e-12	2.4990380456012e-12	5.83933828982884e-23	1.91343322088976e-23	1.44118575612923e-23
274.0	5.11588156029786e-12	2.94009632627194e-12	2.54911860909113e-12	6.15108744359505e-23	1.99758828161742e-23	1.50789411812177e-23
275.0	5.26594595646353e-12	3.02277457839222e-12	2.62156832091962e-12	6.56489819374997e-23	2.12208984211245e-23	1.6036978195373e-23
276.0	5.6676591924049e-12	3.24941229177837e-12	2.81897383462953e-12	7.66011749977117e-23	2.46445347582839e-23	1.8645731501178e-23
277.0	5.23053565926743e-12	2.98819153797073e-12	2.59462338109069e-12	6.57145722238198e-23	2.09447911011107e-23	1.5882622889416e-23
278.0	5.53329879037607e-12	3.15700176058137e-12	2.74208696310559e-12	7.40743157836504e-23	2.34934353035866e-23	1.78364277758604e-23
279.0	6.72316750655393e-12	3.83067513660866e-12	3.32832937529604e-12	1.10145328519635e-22	3.4759605146991e-23	2.64215167230701e-23
280.0	6.97874125939916e-12	3.97073629887572e-12	3.45120482462944e-12	1.1953086684666e-22	3.75304070719421e-23	2.85623691855586e-23
281.0	5.54048860307003e-12	3.14037119724749e-12	2.73203164371627e-12	7.58784732815285e-23	2.35890206005051e-23	1.79948121694474e-23
282.0	3.93972773659436e-12	2.22969675301723e-12	1.94048020828211e-12	3.8640296404275e-23	1.19491258885645e-23	9.12676494768911e-24
283.0	3.49296568561754e-12	1.97325838206314e-12	1.71806167227362e-12	3.05894256001337e-23	9.40370415303928e-24	7.19258308440442e-24
284.0	3.46179103480356e-12	1.95200317122072e-12	1.70032127958718e-12	3.02585554149036e-23	9.24631289424006e-24	7.0821669092653e-24
285.0	3.78616195873874e-12	2.130824548013e-12	1.85694220552955e-12	3.64500314842109e-23	1.1070557737526e-23	8.49152303641928e-24
286.0	5.00153989564162e-12	2.80931434117114e-12	2.4493770786861e-12	6.40544569383341e-23	1.93344357826082e-23	1.48515796751074e-23
287.0	6.27293130086623e-12	3.51636112032453e-12	3.06731227543236e-12	1.01464628270172e-22	3.04343966859834e-23	2.34119603795157e-23
288.0	5.33112716215717e-12	2.98226598170951e-12	2.60270351713666e-12	7.3796008394748e-23	2.19941773488316e-23	1.69441418624532e-23
289.0	4.49465255735382e-12	2.50902727655268e-12	2.19079719630192e-12	5.28199212873625e-23	1.56405965844215e-23	1.20673215184226e-23
290.0	4.73625982929874e-12	2.63817596032545e-12	2.3047496170734e-12	5.90577432599007e-23	1.73727301329331e-23	1.34238895870885e-23
291.0	5.07740144003662e-12	2.82192218586134e-12	2.46656792513126e-12	6.83406010714018e-23	1.99691294910504e-23	1.54535893564519e-23
292.0	nan	nan	nan	nan	nan	nan
293.0	nan	nan	nan	nan	nan	nan
294.0	nan	nan	nan	nan	nan	nan
295.0	nan	nan	nan	nan	nan	nan
296.0	nan	nan	nan	nan	nan	nan
297.0	nan	nan	nan	nan	nan	nan
298.0	nan	nan	nan	nan	nan	nan
299.0	7.018702508161e-12	3.84621949488288e-12	3.37296926831716e-12	1.37868756693946e-22	3.84655166445649e-23	3.00746579492e-23
300.0	6.68570549808069e-12	3.6538764736095e-12	3.20628386132473e-12	1.25935104365841e-22	3.48688197165303e-23	2.73078438550141e-23
301.0	5.57931875001578e-12	3.0496764377821e-12	2.67600362637817e-12	8.82887058660843e-23	2.43980044888227e-23	1.91155481888577e-23
302.0	4.50262196615547e-12	2.45427763678479e-12	2.15494100395719e-12	5.78834848720197e-23	1.58709397704478e-23	1.24557313891442e-23
303.0	4.37463562342438e-12	2.37769443042167e-12	2.08906552582006e-12	5.50020453563874e-23	1.49612239368794e-23	1.17618562693797e-23
304.0	4.53587855761677e-12	2.46550484636315e-12	2.16618216220115e-12	5.9522315354238e-23	1.61568948534365e-23	1.27075294254853e-23
305.0	4.99943074062048e-12	2.70941584619364e-12	2.38208999611537e-12	7.27864610016365e-23	1.9596569976005e-23	1.54396858517181e-23
306.0	5.37301503048529e-12	2.91192819344687e-12	2.56012669635641e-12	8.46230699174569e-23	2.2733383689968e-23	1.79194510699027e-23
307.0	5.35742832153615e-12	2.89456094956867e-12	2.54663176783282e-12	8.46835980086145e-23	2.25597209769369e-23	1.78140546233451e-23
308.0	5.58135737685088e-12	3.01543762001597e-12	2.65300076406851e-12	9.25104744917538e-23	2.45881688952023e-23	1.94251880772167e-23
309.0	5.37646646975158e-12	2.89549321329577e-12	2.54930450623302e-12	8.64013751567692e-23	2.27677132056105e-23	1.80194023752384e-23
310.0	6.21443923980658e-12	3.34647491398821e-12	2.94642726409714e-12	1.16181530293728e-22	3.05414737694687e-23	2.41840410957935e-23
311.0	7.22625653827604e-12	3.87844822411242e-12	3.41734832524028e-12	1.58109272812972e-22	4.11967677246556e-23	3.26813526053692e-23
312.0	5.81971630501641e-12	3.12302877204647e-12	2.75183879658829e-12	1.03210202369564e-22	2.68239820414223e-23	2.12906215961073e-23
313.0	4.52846845382218e-12	2.4296644028392e-12	2.14097209150758e-12	6.28928363490804e-23	1.63034635850127e-23	1.29472092512997e-23
314.0	4.86443016964069e-12	2.60085257358243e-12	2.29359810379092e-12	7.3035339998535e-23	1.87597360944588e-23	1.49258953993738e-23
315.0	5.77954880063972e-12	3.08938685404046e-12	2.72456584508391e-12	1.03757330689882e-22	2.65790709165539e-23	2.11588889713718e-23
316.0	6.17501817302578e-12	3.28808904551913e-12	2.90227975488106e-12	1.19195664160874e-22	3.02325202593609e-23	2.41158342755292e-23
317.0	6.13091631201784e-12	3.26280312411937e-12	2.88031198923292e-12	1.1824400004067e-22	2.98918683384669e-23	2.38600827720073e-23
318.0	5.70589912060059e-12	3.03486939635202e-12	2.67943808718246e-12	1.03065242811706e-22	2.59673482812092e-23	2.07415121490645e-23
319.0	5.24121764097208e-12	2.77649118486938e-12	2.453494610067e-12	8.7509573428988e-23	2.18227093856898e-23	1.74668994394226e-23
320.0	4.84824152637256e-12	2.56666189823271e-12	2.26839525801597e-12	7.53491336643355e-23	1.87246687835892e-23	1.49976670899008e-23
321.0	5.00190961699393e-12	2.64628982058668e-12	2.33910308149824e-12	8.07033489668369e-23	1.99850248493825e-23	1.60183184353983e-23
322.0	5.01172380158072e-12	2.64969305590102e-12	2.34245681149855e-12	8.15259397342218e-23	2.01171496879346e-23	1.61355734305865e-23
323.0	4.57721339155306e-12	2.4096845927155e-12	2.13225381380261e-12	6.84253735424537e-23	1.6704503288158e-23	1.34266830857477e-23
324.0	4.67413468369894e-12	2.45886448641961e-12	2.17612543295138e-12	7.17963353671419e-23	1.74627516264103e-23	1.40463185814731e-23
325.0	5.24912168794034e-12	2.75920148646677e-12	2.44233739983809e-12	9.1106595134023e-23	2.20766495555357e-23	1.77705487988846e-23
326.0	5.65383420194014e-12	2.96956019556184e-12	2.6289940691238e-12	1.06348446450436e-22	2.56723730930202e-23	2.06802003243132e-23
327.0	5.48285628220259e-12	2.87737667100152e-12	2.54783798749006e-12	1.00628046613629e-22	2.4198208937779e-23	1.95072622037783e-23
328.0	4.77800413782047e-12	2.49603949773868e-12	2.21234896659175e-12	7.68865799202794e-23	1.828072431206e-23	1.47691729019489e-23
329.0	3.91388823437437e-12	2.04276800305238e-12	1.81094683932536e-12	5.19061058276677e-23	1.22919846730171e-23	9.93844290840533e-24
330.0	3.47640403219705e-12	1.81273577643478e-12	1.60734126982724e-12	4.12000916605355e-23	9.7171547574088e-24	7.86271243732772e-24
331.0	3.66219585012293e-12	1.90775540162417e-12	1.69194666118998e-12	4.59990574085447e-23	1.08042467710419e-23	8.74922990229574e-24
332.0	3.87912495627011e-12	2.01873562392388e-12	1.79075550404661e-12	5.19222518013382e-23	1.21445064501116e-23	9.8423915789652e-24
333.0	4.05135799311146e-12	2.10619343401898e-12	1.86874699642481e-12	5.69769924408726e-23	1.32703463324924e-23	1.07634600239243e-23
334.0	4.53292671312508e-12	2.35404898720467e-12	2.08913120887313e-12	7.17563172509896e-23	1.66408101757864e-23	1.3508168071144e-23
335.0	nan	nan	nan	nan	nan	nan
336.0	nan	nan	nan	nan	nan	nan
337.0	nan	nan	nan	nan	nan	nan
338.0	nan	nan	nan	nan	nan	nan
339.0	nan	nan	nan	nan	nan	nan
340.0	nan	nan	nan	nan	nan	nan
341.0	nan	nan	nan	nan	nan	nan
342.0	5.77595596679867e-12	2.95852970310907e-12	2.63319878630804e-12	1.22154584849228e-22	2.70837564538741e-23	2.21685995495035e-23
343.0	6.06577122912695e-12	3.10269240246875e-12	2.7623001545513e-12	1.35509613409047e-22	2.98972195265185e-23	2.44933089410045e-23
344.0	6.59560133521672e-12	3.38330309512835e-12	3.01034731628059e-12	1.6115192297294e-22	3.56800032949077e-23	2.92122383379553e-23
345.0	6.38066526146041e-12	3.26842457829368e-12	2.90898800525507e-12	1.51698024689048e-22	3.34197473913019e-23	2.738640168307e-23
346.0	5.67751452097823e-12	2.90402965987941e-12	2.58544466051167e-12	1.20803221919355e-22	2.6479205739014e-23	2.17186355357893e-23
347.0	5.23237475826526e-12	2.67236880362859e-12	2.3799303154376e-12	1.03196851161155e-22	2.25043148436901e-23	1.84753610743638e-23
348.0	7.20682437717664e-12	3.67455408532181e-12	3.27359335083318e-12	1.96904743328289e-22	4.27017826778192e-23	3.50916300068639e-23
349.0	nan	nan	nan	nan	nan	nan
350.0	nan	nan	nan	nan	nan	nan
351.0	nan	nan	nan	nan	nan	nan
352.0	nan	nan	nan	nan	nan	nan
353.0	nan	nan	nan	nan	nan	nan
354.0	nan	nan	nan	nan	nan	nan
355.0	nan	nan	nan	nan	nan	nan
356.0	5.4185831273048e-12	2.73442288833767e-12	2.44119651395749e-12	1.1648802689505e-22	2.43248779544779e-23	2.01228505328255e-23
357.0	6.01825220102431e-12	3.03090237283909e-12	2.7069922092371e-12	1.44506376566546e-22	2.99896036318363e-23	2.48354658403975e-23
358.0	5.57332543269847e-12	2.80103277774582e-12	2.5027333775952e-12	1.24624856509986e-22	2.57018676135549e-23	2.1307532523263e-23
359.0	4.65399998059564e-12	2.33406499759982e-12	2.08638276796534e-12	8.73879323810264e-23	1.79081056263029e-23	1.48624046370549e-23
360.0	4.13702467247227e-12	2.07032043913021e-12	1.85142711229329e-12	6.94370138990885e-23	1.41380128606117e-23	1.17463485633146e-23
361.0	4.42143280295939e-12	2.21856204003949e-12	1.98293276609748e-12	7.97535960515208e-23	1.62907066990982e-23	1.35275326517512e-23
362.0	5.77690792371934e-12	2.89231079903425e-12	2.58627038598478e-12	1.36904538192269e-22	2.77820518617455e-23	2.30953168616731e-23
363.0	6.85451459723989e-12	3.42409890213985e-12	3.06317152908268e-12	1.93810130445197e-22	3.90695816892277e-23	3.25149866178883e-23
364.0	6.9191287915799e-12	3.44841810479746e-12	3.08634511907037e-12	1.98570810728826e-22	3.97605076485653e-23	3.31273132398963e-23
365.0	6.89147738241024e-12	3.43520336382811e-12	3.07441699723903e-12	1.98070688743577e-22	3.95892359874358e-23	3.29944867555542e-23
366.0	7.23960287448474e-12	3.60563442213473e-12	3.22749983846619e-12	2.19786731673559e-22	4.37612745841473e-23	3.6494859708079e-23
367.0	7.85348819781226e-12	3.90592983791344e-12	3.49726953796904e-12	2.6005615186493e-22	5.15257226127963e-23	4.30050084498786e-23
368.0	7.02094424786106e-12	3.48868213213869e-12	3.12424103825584e-12	2.0897604164031e-22	4.12421177451541e-23	3.44444005839273e-23
369.0	6.35691372664164e-12	3.15576823766646e-12	2.82662881911648e-12	1.72248393329842e-22	3.38583380682323e-23	2.82962341574746e-23
370.0	6.72222846110435e-12	3.33217035014859e-12	2.98550790144922e-12	1.93659941897487e-22	3.78740265635277e-23	3.16786423714396e-23
371.0	5.78872496536345e-12	2.86660349610596e-12	2.56887664266435e-12	1.44385460841826e-22	2.812214217105e-23	2.35376782606116e-23
372.0	4.94131048571317e-12	2.44447751960082e-12	2.19103043584622e-12	1.05774256011187e-22	2.05166165237056e-23	1.71835842535826e-23
373.0	4.82795268418286e-12	2.38591115569775e-12	2.13897422531136e-12	1.01520438867426e-22	1.96090770365096e-23	1.64346574959517e-23
374.0	5.49821205410413e-12	2.71424135409798e-12	2.43383313914847e-12	1.32371956578414e-22	2.54598018914967e-23	2.13528875503133e-23
375.0	6.52704238600473e-12	3.21860222404705e-12	2.88670798115884e-12	1.87544880679125e-22	3.59167244014822e-23	3.01438709787804e-23
376.0	6.53511467648951e-12	3.22071524642492e-12	2.88893051597129e-12	1.89013110051499e-22	3.6079902121827e-23	3.02966957728079e-23
377.0	6.1699972504492e-12	3.03728153212455e-12	2.72500465294176e-12	1.69380126909604e-22	3.21902224038937e-23	2.70495336967439e-23
378.0	5.72681163978223e-12	2.8152716063254e-12	2.52649229870665e-12	1.46696316908372e-22	2.7744844692208e-23	2.33320306526104e-23
379.0	6.28502321130015e-12	3.08710002714142e-12	2.77088879928715e-12	1.77624146577564e-22	3.34676782250391e-23	2.81615253845765e-23
380.0	7.26298686008372e-12	3.5623937835109e-12	3.19838055664983e-12	2.38455598135335e-22	4.47079966860486e-23	3.76491621316259e-23
381.0	6.89041997832135e-12	3.37664599682889e-12	3.03213620032512e-12	2.15750172047701e-22	4.02943665110368e-23	3.39531417316873e-23
382.0	6.38313195714141e-12	3.12341436612378e-12	2.80554569258065e-12	1.86124774053594e-22	3.45859045775581e-23	2.91662085172374e-23
383.0	6.00151179692167e-12	2.93391642800055e-12	2.63581166978574e-12	1.6539740395914e-22	3.06123634706069e-23	2.5831393575357e-23
384.0	5.85597791926732e-12	2.86001012813921e-12	2.56989247994082e-12	1.58296430635697e-22	2.91805044171118e-23	2.46386025677071e-23
385.0	5.70413051738497e-12	2.78309548965602e-12	2.5012559708158e-12	1.50976787377617e-22	2.77181974793173e-23	2.34187009259163e-23
386.0	5.51042108055171e-12	2.68428654677244e-12	2.41319426915261e-12	1.41629589243216e-22	2.58650018238868e-23	2.18708530272749e-23
387.0	5.16727508884759e-12	2.51450834221752e-12	2.26101382684936e-12	1.25185753500344e-22	2.27667912923726e-23	1.92634599608525e-23
388.0	4.76330290743223e-12	2.31545402155809e-12	2.08245186759051e-12	1.06927561727116e-22	1.93643901694116e-23	1.63952412964856e-23
389.0	5.03460144452671e-12	2.4461245159795e-12	2.20018070600843e-12	1.20071298511799e-22	2.16780105690066e-23	1.83627482564258e-23
390.0	6.02669563190615e-12	2.92488648714874e-12	2.63136505276243e-12	1.72940832004054e-22	3.10889554317989e-23	2.63517885602985e-23
391.0	6.94240553748556e-12	3.36547713510176e-12	3.02839587035652e-12	2.3066584127287e-22	4.12859425461117e-23	3.50181805627764e-23
392.0	6.97694998798638e-12	3.37829666450926e-12	3.0406028083255e-12	2.3416024635879e-22	4.17273064475359e-23	3.54161550901969e-23
393.0	6.94491594554432e-12	3.3587920483516e-12	3.02372953822299e-12	2.33200190540432e-22	4.13715660678819e-23	3.51378350386895e-23
394.0	8.02140238972697e-12	3.87710744208415e-12	3.49073320803409e-12	3.12681986411816e-22	5.52913829272389e-23	4.69833441376446e-23
395.0	8.47956167199304e-12	4.093482537873e-12	3.68640924125258e-12	3.51197010253077e-22	6.18199784732533e-23	5.25668246254686e-23
396.0	7.13243839777462e-12	3.44096713322445e-12	3.09915617780896e-12	2.49733177589816e-22	4.38127345881996e-23	3.72735336235071e-23
397.0	5.51594045816526e-12	2.6576730958422e-12	2.39425395076778e-12	1.50117030560811e-22	2.62140405294292e-23	2.23169626257461e-23
398.0	5.90415820164833e-12	2.84278567314196e-12	2.56134737476951e-12	1.72858972999248e-22	3.00819394467622e-23	2.56228923774858e-23
399.0	6.9256893979182e-12	3.33016411492319e-12	3.00123289138759e-12	2.39046079211324e-22	4.14029095559789e-23	3.52905647504753e-23
400.0	6.10830939519181e-12	2.93500113722742e-12	2.64546198281295e-12	1.86883882695338e-22	3.22547289606208e-23	2.75071971018516e-23
401.0	5.26607696448873e-12	2.52841514879894e-12	2.27930664765168e-12	1.39595996081978e-22	2.40074576759862e-23	2.04845612405788e-23
402.0	5.35021181363176e-12	2.56682842801641e-12	2.31426982591182e-12	1.44811772934002e-22	2.4814810436546e-23	2.11846316947119e-23
403.0	5.14648534493717e-12	2.46713235837293e-12	2.22471280074426e-12	1.34660860596889e-22	2.29913992476924e-23	1.96384220059586e-23
404.0	4.3621748013499e-12	2.08805664989756e-12	1.88340490320205e-12	9.72251612440049e-23	1.65167142163667e-23	1.41182849008577e-23
405.0	4.22665730193067e-12	2.02148748102844e-12	1.82364586681319e-12	9.17305361994056e-23	1.55251286141675e-23	1.32778849006966e-23
406.0	4.42537988360184e-12	2.11470456438659e-12	1.9080462207683e-12	1.01056207186269e-22	1.70389142620942e-23	1.45805180500378e-23
407.0	4.39855840460771e-12	2.10002780493021e-12	1.89511536597382e-12	1.00327353638695e-22	1.68514574725358e-23	1.44280533070922e-23
408.0	4.26961647871888e-12	2.03781158553544e-12	1.8390796028215e-12	9.4996558178867e-23	1.59131359490384e-23	1.36299460284121e-23
409.0	4.7280005797784e-12	2.25428275684962e-12	2.03482587985203e-12	1.17060795421903e-22	1.95290148648623e-23	1.6736841562979e-23
410.0	5.63271407075598e-12	2.68283512841873e-12	2.42212737037533e-12	1.66960192974987e-22	2.77384946244639e-23	2.37866236924198e-23
411.0	5.63681055958037e-12	2.68190392244068e-12	2.42176720368764e-12	1.68019750357181e-22	2.77976613519762e-23	2.38515874564288e-23
412.0	5.19680360664397e-12	2.4698397400875e-12	2.23072470620743e-12	1.43508245158662e-22	2.36418718129037e-23	2.02979429366059e-23
413.0	5.73658920219343e-12	2.72523876766335e-12	2.46158718439198e-12	1.7571847198781e-22	2.88649961023523e-23	2.47923894163536e-23
414.0	7.71857179450809e-12	3.66261356497957e-12	3.3089722649782e-12	3.19657126403167e-22	5.22827330394085e-23	4.49334691606548e-23
415.0	7.60411282786693e-12	3.60408521926281e-12	3.25679399997339e-12	3.11747593968096e-22	5.07663015591208e-23	4.36570089063703e-23
416.0	5.13244870986122e-12	2.43144770434369e-12	2.19734362398578e-12	1.42707142404089e-22	2.31696938402814e-23	1.99333485807087e-23
417.0	4.37921788969637e-12	2.07209204816905e-12	1.87300415009867e-12	1.04393877989284e-22	1.68736568724426e-23	1.45257877863465e-23
418.0	5.38895952350035e-12	2.54856125126682e-12	2.30390955617801e-12	1.58844513665273e-22	2.55963291655846e-23	2.20441220909629e-23
419.0	7.01251951135152e-12	3.314625846646e-12	2.99672460054223e-12	2.70262645573476e-22	4.34158897946201e-23	3.74067458012428e-23
420.0	7.11718134768216e-12	3.35977855399273e-12	3.03825858320421e-12	2.79720603866867e-22	4.47289695705142e-23	3.8562585384387e-23
421.0	7.29885447427636e-12	3.44356294034757e-12	3.11435069639834e-12	2.95585695846899e-22	4.71158818011863e-23	4.06382159172465e-23
422.0	7.4905043538435e-12	3.52925219559384e-12	3.19262545889395e-12	3.12792863591771e-22	4.96245008269935e-23	4.28295971493573e-23
423.0	6.20050937404501e-12	2.91966068991282e-12	2.6414723728412e-12	2.15350202308509e-22	3.40542129046053e-23	2.94043777540879e-23
424.0	4.8996796268653e-12	2.30567603009851e-12	2.08622790723909e-12	1.35106702233791e-22	2.12948123436982e-23	1.83954220534037e-23
425.0	4.58166754118095e-12	2.15462663960353e-12	1.94978451152744e-12	1.18695653898449e-22	1.86461140046771e-23	1.61146367069577e-23
426.0	4.70168311684492e-12	2.20958881125238e-12	1.99976336018087e-12	1.2558440759547e-22	1.96621107805141e-23	1.70004387165789e-23
427.0	4.49327677707354e-12	2.11019530261274e-12	1.91004583607237e-12	1.15236989693028e-22	1.79808973650423e-23	1.55539509752436e-23
428.0	4.2625071762914e-12	2.00040440741656e-12	1.8108994940819e-12	1.04190373982097e-22	1.62015454371254e-23	1.40212489868528e-23
429.0	4.49600368771712e-12	2.10680680828311e-12	1.90774035554448e-12	1.16460249033625e-22	1.80185981763928e-23	1.56043160273552e-23
430.0	4.78904852278549e-12	2.24244421574734e-12	2.03083573474624e-12	1.32753261100165e-22	2.04673485342206e-23	1.77333014825813e-23
431.0	4.98845883661674e-12	2.33590770594776e-12	2.11546475041749e-12	1.44709531879581e-22	2.22675461872103e-23	1.92980151657056e-23
432.0	5.86747452860095e-12	2.74541095779167e-12	2.48666538627788e-12	2.01131333069716e-22	3.08400066449492e-23	2.6739905265915e-23
433.0	6.57780816398355e-12	3.07535431967422e-12	2.78590669865765e-12	2.53949880181286e-22	3.87993840617103e-23	3.36571262068159e-23
434.0	6.73027800471495e-12	3.14409750465254e-12	2.8485924976233e-12	2.67088555420433e-22	4.06590625941284e-23	3.52872602656534e-23
435.0	7.42955845519971e-12	3.46789548866235e-12	3.14242389718285e-12	3.26974838940995e-22	4.95934441852469e-23	4.30620664342145e-23
436.0	7.64862759054726e-12	3.56667766086276e-12	3.23249737120119e-12	3.48136711447548e-22	5.2594824912571e-23	4.56919102263205e-23
437.0	7.14906893505223e-12	3.33314784170858e-12	3.02094163779564e-12	3.05542519874011e-22	4.60514796481019e-23	4.00196964531041e-23
438.0	7.20903158414306e-12	3.35770911329674e-12	3.04375114339667e-12	3.12113022959032e-22	4.68528334021282e-23	4.07375219904518e-23
439.0	6.26733980282288e-12	2.91608703987823e-12	2.6439090413642e-12	2.36976530528033e-22	3.54292644040033e-23	3.08213125925451e-23
440.0	5.33843260770823e-12	2.48333851288917e-12	2.25163955262276e-12	1.72720025971435e-22	2.57596909853988e-23	2.24164693714364e-23
441.0	5.61290798571289e-12	2.60818667246777e-12	2.3652954944189e-12	1.91806286395564e-22	2.84872139314448e-23	2.48033950426838e-23
442.0	5.70810461790428e-12	2.64948471810801e-12	2.40322003229404e-12	1.99268292637998e-22	2.94710443767613e-23	2.56739604646006e-23
443.0	5.34348607637734e-12	2.47955165567389e-12	2.24919299822872e-12	1.75414960148535e-22	2.58770821159824e-23	2.25504559299489e-23
444.0	5.24778497784011e-12	2.43234885850286e-12	2.20682396134714e-12	1.69952601477415e-22	2.49639477739771e-23	2.17666887887583e-23
445.0	5.50927651092372e-12	2.55275885760718e-12	2.31619658820522e-12	1.88156391225762e-22	2.7565759031048e-23	2.40433063294909e-23
446.0	5.87209271813882e-12	2.71763497301381e-12	2.46631213523297e-12	2.14716460083619e-22	3.13197112020181e-23	2.73328002342035e-23
447.0	6.77709266649145e-12	3.13540215475351e-12	2.84561629325281e-12	2.87284177100522e-22	4.17929912565834e-23	3.64852571257322e-23
448.0	6.68374090768122e-12	3.08840058146748e-12	2.80356792118115e-12	2.80675854265969e-22	4.06501343648013e-23	3.55075891541953e-23
449.0	5.61821090183692e-12	2.59507504526915e-12	2.35589481636617e-12	1.99204236696262e-22	2.87719113965476e-23	2.51407293964299e-23
450.0	5.99244385464578e-12	2.76686124324951e-12	2.51201929294999e-12	2.27636965375164e-22	3.2787940670066e-23	2.86598829135738e-23
451.0	6.92026748237389e-12	3.19115738459208e-12	2.89788920569779e-12	3.04935971512464e-22	4.37222725829887e-23	3.82394332920933e-23
452.0	7.16163499931937e-12	3.30110291450259e-12	2.99794665626077e-12	3.28028099683118e-22	4.69016062580294e-23	4.10344780077847e-23
453.0	7.45941401336832e-12	3.43690273549979e-12	3.12150742595488e-12	3.57450279285544e-22	5.09640351788632e-23	4.46044811923225e-23
454.0	7.18649563180002e-12	3.30969946122785e-12	3.00620884537253e-12	3.33239021146437e-22	4.73764615762558e-23	4.14793575083119e-23
455.0	6.54907651934776e-12	3.0120124269372e-12	2.73647380388614e-12	2.77966677049631e-22	3.93325101359944e-23	3.44568394249533e-23
456.0	7.0823241105632e-12	3.2557143219221e-12	2.95812698114899e-12	3.26505944863041e-22	4.60659303227662e-23	4.03701972901973e-23
457.0	8.29123757686995e-12	3.80957658697701e-12	3.46165992475204e-12	4.49449531261836e-22	6.32246310457794e-23	5.54275656487594e-23
458.0	8.23987955904186e-12	3.78406574362987e-12	3.43878178170575e-12	4.45843558103096e-22	6.25305669447571e-23	5.48392396136017e-23
459.0	6.74760688583864e-12	3.09714171146485e-12	2.81479294689907e-12	3.00285753985753e-22	4.19890299023593e-23	3.68379679044134e-23
460.0	5.41418542971081e-12	2.48376749090581e-12	2.25754766731846e-12	1.94174290725943e-22	2.70689107114948e-23	2.37570533421099e-23
461.0	5.23788170732221e-12	2.40152711842493e-12	2.18301257124506e-12	1.82525285082855e-22	2.53662153649402e-23	2.22711158512297e-23
462.0	6.23346466698129e-12	2.85632692868469e-12	2.59669325475739e-12	2.59628741309765e-22	3.59687114431403e-23	3.1591988332602e-23
463.0	7.42892584474143e-12	3.40207569022758e-12	3.09315642826505e-12	3.70359800151442e-22	5.11472114379031e-23	4.49408206402519e-23
464.0	7.19089966762941e-12	3.29062223742529e-12	2.99220901833812e-12	3.48507582954831e-22	4.79635872880128e-23	4.21611333438187e-23
465.0	7.05995884816422e-12	3.22824584349028e-12	2.93587571394196e-12	3.37380562130169e-22	4.62708011270502e-23	4.06902474213056e-23
466.0	7.29727203088881e-12	3.33416354855972e-12	3.03260879140044e-12	3.61995122278775e-22	4.94723435024991e-23	4.35240900555782e-23
467.0	6.6031265600018e-12	3.01460350487326e-12	2.74232782661325e-12	2.97675311200335e-22	4.05378413032575e-23	3.56790220487028e-23
468.0	6.58521356207641e-12	3.00397982475694e-12	2.73304700527136e-12	2.97331722310192e-22	4.03461833995426e-23	3.55255703615407e-23
469.0	7.33077497970265e-12	3.34130450092624e-12	3.04038289668137e-12	3.70045626542523e-22	5.00317233212597e-23	4.40728842186355e-23
470.0	7.20462678223357e-12	3.284291677523e-12	2.98842887249195e-12	3.58945493136327e-22	4.84505175992539e-23	4.26884271669075e-23
471.0	6.99943143870579e-12	3.1880367874836e-12	2.901269593046e-12	3.40233564014126e-22	4.57572579893114e-23	4.03329666866499e-23
472.0	7.21432715932737e-12	3.28305980479288e-12	2.98819121873161e-12	3.62982323174987e-22	4.86369171677898e-23	4.2889980485198e-23
473.0	6.4897046904498e-12	2.95067879579427e-12	2.68607227951586e-12	2.94972795412978e-22	3.93771422253246e-23	3.47396078480614e-23
474.0	5.92598938209558e-12	2.69467582297748e-12	2.4529796702834e-12	2.46995040993889e-22	3.29156187829501e-23	2.90449624787984e-23
475.0	nan	nan	nan	nan	nan	nan
476.0	nan	nan	nan	nan	nan	nan
477.0	nan	nan	nan	nan	nan	nan
478.0	nan	nan	nan	nan	nan	nan
479.0	nan	nan	nan	nan	nan	nan
480.0	nan	nan	nan	nan	nan	nan
481.0	nan	nan	nan	nan	nan	nan
482.0	5.42593085147275e-12	2.45569543466516e-12	2.23723202404659e-12	2.14117615643096e-22	2.78312706922448e-23	2.46298522435918e-23
483.0	5.05180065728749e-12	2.28394941999522e-12	2.08113923601041e-12	1.86378788403304e-22	2.41277783583036e-23	2.13623079149673e-23
484.0	4.5702394266966e-12	2.06622407171992e-12	1.88274880088739e-12	1.53171667729445e-22	1.97904867160836e-23	1.75260412614404e-23
485.0	4.07578596319274e-12	1.84066366285596e-12	1.67752888738055e-12	1.22325226421681e-22	1.57400001982959e-23	1.39455758359308e-23
486.0	4.01733223663132e-12	1.81421580181624e-12	1.65343271144093e-12	1.1933225582622e-22	1.53244507933649e-23	1.35804693904801e-23
487.0	4.32596971493468e-12	1.95138770323605e-12	1.77878826774464e-12	1.38942364192988e-22	1.77681536580903e-23	1.57535646646602e-23
488.0	4.78804655034932e-12	2.15971171100715e-12	1.96870347752088e-12	1.70909492521116e-22	2.18118183375072e-23	1.93431997033312e-23
489.0	5.22486156711832e-12	2.35399369778416e-12	2.14622592716036e-12	2.04351160008998e-22	2.59688686749566e-23	2.30408465480467e-23
490.0	6.21351558353495e-12	2.79920432048994e-12	2.55217446639951e-12	2.90186200619423e-22	3.68002514727445e-23	3.26586165524221e-23
491.0	6.8714232954258e-12	3.09531854494922e-12	2.82219887588232e-12	3.56341334886849e-22	4.50950075191062e-23	4.00292984929618e-23
492.0	6.39556577599731e-12	2.87730347470208e-12	2.6239825522387e-12	3.09954508439795e-22	3.90501157177679e-23	3.46807995768946e-23
493.0	6.36583035918954e-12	2.8634527789282e-12	2.61142388522009e-12	3.08328573212143e-22	3.87579959892105e-23	3.44300202436892e-23
494.0	6.74456704091949e-12	3.03328504196582e-12	2.76638949603258e-12	3.47513645407603e-22	4.35847999930335e-23	3.87276219275805e-23
495.0	6.75924340993248e-12	3.03585463054686e-12	2.76935044286528e-12	3.5044218780137e-22	4.3751705458419e-23	3.88956897685496e-23
496.0	6.62442109405966e-12	2.97470172219469e-12	2.71365752451727e-12	3.37962900217242e-22	4.20960574102425e-23	3.74334175383957e-23
497.0	6.23741470857999e-12	2.80032122222114e-12	2.55467079593004e-12	3.00837402420244e-22	3.73842711861848e-23	3.32521181008432e-23
498.0	5.34754374387288e-12	2.39749236137467e-12	2.18768563683701e-12	2.22012378585711e-22	2.74601841784897e-23	2.44375603405757e-23
499.0	5.07543772453031e-12	2.27495267517855e-12	2.07595271034147e-12	2.00797319271061e-22	2.47768801097373e-23	2.20554084624592e-23
500.0	5.17653675183712e-12	2.31968691008887e-12	2.11686254279648e-12	2.09714483244793e-22	2.58149141765027e-23	2.29855017921616e-23
501.0	4.88280236952249e-12	2.18747237557337e-12	1.99629796782718e-12	1.8733699843658e-22	2.30040507389685e-23	2.04882015860084e-23
502.0	5.07661631655235e-12	2.27366753619047e-12	2.07505655360537e-12	2.0331336548709e-22	2.49044802183069e-23	2.21867561374974e-23
503.0	5.70410377663111e-12	2.55395796786469e-12	2.33097608188516e-12	2.57703679219234e-22	3.14885483417623e-23	2.80599338003761e-23
504.0	6.11385351519749e-12	2.73332728307566e-12	2.4953075020389e-12	2.97235681929232e-22	3.61415865236182e-23	3.22234601243406e-23
505.0	6.55829106446267e-12	2.93108702221669e-12	2.67598840374092e-12	3.43379167404763e-22	4.16463911265615e-23	3.71416982420619e-23
506.0	6.8282364193341e-12	3.05072295304175e-12	2.78536567690359e-12	3.73704171257933e-22	4.52083570794996e-23	4.03295448894253e-23
507.0	6.12865043033638e-12	2.73722375713274e-12	2.4992776103804e-12	3.02242429949533e-22	3.6469034471043e-23	3.25424166415423e-23
508.0	5.59025271848675e-12	2.49587141367837e-12	2.27904091313047e-12	2.52464384377738e-22	3.0383360781488e-23	2.71195956351249e-23
509.0	6.21926094333251e-12	2.77568626296063e-12	2.53470100573253e-12	3.13706079494156e-22	3.76545228309794e-23	3.36191725946523e-23
510.0	7.69382714501278e-12	3.43249059885482e-12	3.13467889721619e-12	4.81986655733686e-22	5.77002092203738e-23	5.15312353944899e-23
511.0	nan	nan	nan	nan	nan	nan
512.0	nan	nan	nan	nan	nan	nan
513.0	nan	nan	nan	nan	nan	nan
514.0	nan	nan	nan	nan	nan	nan
515.0	nan	nan	nan	nan	nan	nan
516.0	nan	nan	nan	nan	nan	nan
517.0	nan	nan	nan	nan	nan	nan
518.0	7.15197999515842e-12	3.17912760851918e-12	2.90505269133215e-12	4.29657022079166e-22	5.02963351826485e-23	4.50255702332424e-23
519.0	7.30401107921033e-12	3.24474565683446e-12	2.96530923348105e-12	4.49849637455381e-22	5.24976759472647e-23	4.70114199121797e-23
520.0	7.19750432394432e-12	3.19545938180777e-12	2.92056421677725e-12	4.38510875437577e-22	5.10153767635061e-23	4.56988719701055e-23
521.0	6.46689550521085e-12	2.86933634016596e-12	2.62276060371112e-12	3.55366877350432e-22	4.12145498625005e-23	3.69313459507437e-23
522.0	5.71953088121406e-12	2.53614479472152e-12	2.31844047888172e-12	2.79043324178894e-22	3.22616298325742e-23	2.89182434005815e-23
523.0	5.34445282768861e-12	2.37142343824911e-12	2.16761910790098e-12	2.44579293748093e-22	2.82621003826625e-23	2.53345888861595e-23
524.0	5.3985267619094e-12	2.39386649749345e-12	2.18836630844773e-12	2.50508752212555e-22	2.88556938884738e-23	2.58751747801683e-23
525.0	5.78185640440955e-12	2.56214952140898e-12	2.34245781962137e-12	2.88445004801733e-22	3.31194805442342e-23	2.97083451685731e-23
526.0	5.28966604504623e-12	2.34245559624808e-12	2.14183945428761e-12	2.42347090185023e-22	2.773688489375e-23	2.48883827440584e-23
527.0	4.94167286277629e-12	2.18683831358663e-12	1.99977644746213e-12	2.12314192684912e-22	2.42206699773228e-23	2.17405245664195e-23
528.0	4.85679143622761e-12	2.15065207343818e-12	1.96647929585219e-12	2.05862179195655e-22	2.34708307778216e-23	2.10687348149908e-23
529.0	5.08718471721356e-12	2.25106473421165e-12	2.05853394532603e-12	2.26712868105159e-22	2.57630313576406e-23	2.31341317828811e-23
530.0	6.83942532785849e-12	3.02422256096085e-12	2.76589420500145e-12	4.11339841501575e-22	4.65885130575365e-23	4.18487114547247e-23
531.0	8.2180605655283e-12	3.63104150083676e-12	3.32129408793827e-12	5.96125266912086e-22	6.72886256953263e-23	6.04636869980519e-23
532.0	7.44036268601698e-12	3.28486190554043e-12	3.00502817520905e-12	4.90479984339244e-22	5.51745604369902e-23	4.95955138615356e-23
533.0	6.30793844722587e-12	2.78652921404254e-12	2.54890541059861e-12	3.53866234098112e-22	3.9779086928313e-23	3.57592861779211e-23
534.0	6.08621228182776e-12	2.68642188436192e-12	2.45765709103668e-12	3.30663698294995e-22	3.70421818046696e-23	3.33106036409528e-23
535.0	6.75863691354289e-12	2.98078088246673e-12	2.72731412817829e-12	4.09294217044927e-22	4.56905423041253e-23	4.11022003582723e-23
536.0	6.30530967991421e-12	2.78241296948892e-12	2.54558094003972e-12	3.57562722025721e-22	3.98864189320774e-23	3.58835761749104e-23
537.0	4.96890004065233e-12	2.1908320245626e-12	2.00462928677327e-12	2.2288400561841e-22	2.47749779820754e-23	2.229657188879e-23
538.0	4.56407034621967e-12	2.01061037946289e-12	1.83998216628395e-12	1.88746550400221e-22	2.09055598338551e-23	1.88209519971921e-23
539.0	4.92827439461054e-12	2.17222889769065e-12	1.98771012830525e-12	2.20890533199818e-22	2.44470009748736e-23	2.20109454455964e-23
540.0	5.40631207309447e-12	2.38082624318664e-12	2.17890153100852e-12	2.66808434503926e-22	2.94222506704834e-23	2.64999712516342e-23
541.0	5.8826840408868e-12	2.58832451121346e-12	2.36914071687811e-12	3.17070172450498e-22	3.48386760074623e-23	3.13896767814655e-23
542.0	6.34584177104106e-12	2.79361524087619e-12	2.55682337732939e-12	3.7032826779677e-22	4.06591894397969e-23	3.66367560131979e-23
543.0	6.58244225261383e-12	2.89513904607578e-12	2.65013279276778e-12	3.99929635395999e-22	4.37485213265295e-23	3.94347342057118e-23
544.0	6.15973845078735e-12	2.71064783780786e-12	2.48104282450667e-12	3.51505525082294e-22	3.84208858661167e-23	3.46351344286937e-23
545.0	5.9484730041778e-12	2.61511141595881e-12	2.39397953820819e-12	3.29013567312659e-22	3.58257995512546e-23	3.23078460899292e-23
546.0	6.54267136628519e-12	2.87346798528835e-12	2.63091456962054e-12	3.99489446665892e-22	4.3333146540961e-23	3.9092708907592e-23
547.0	6.50147326989097e-12	2.85667807185185e-12	2.6153487754293e-12	3.95920535180233e-22	4.29061743692659e-23	3.87110336475542e-23
548.0	5.79489424694047e-12	2.54360477560238e-12	2.32910977277677e-12	3.15690824260214e-22	3.40787648328149e-23	3.07584012313315e-23
549.0	5.66102676310488e-12	2.48594665852213e-12	2.2761507709677e-12	3.02374328945778e-22	3.26101873720338e-23	2.94356396880738e-23
550.0	6.42401489045228e-12	2.81803176113534e-12	2.58064912303656e-12	3.90794343889597e-22	4.19801774620432e-23	3.79079985032622e-23
551.0	6.56997380265673e-12	2.88327317227409e-12	2.64021537383012e-12	4.10242155997148e-22	4.40255341909564e-23	3.9758782003504e-23
552.0	5.891375780484e-12	2.58265752329381e-12	2.36535618936986e-12	3.31071211485239e-22	3.53871005248925e-23	3.1969939984339e-23
553.0	5.17298663877979e-12	2.26865322737629e-12	2.07763550432757e-12	2.56178564937869e-22	2.73541743862511e-23	2.47151463214953e-23
554.0	5.01584094731978e-12	2.19728231806848e-12	2.01263586557367e-12	2.41722376315019e-22	2.57059046810487e-23	2.32349859995616e-23
555.0	5.70157240031797e-12	2.49865974070608e-12	2.28854273275688e-12	3.13462119485781e-22	3.33002099545657e-23	3.01023309207968e-23
556.0	6.98659737565768e-12	3.05830845907323e-12	2.80164544700157e-12	4.72379267633109e-22	4.9976362582098e-23	4.51948752725646e-23
557.0	7.39880870938489e-12	3.23997068011972e-12	2.96788202984741e-12	5.31672014545305e-22	5.61890070305963e-23	5.08183422047149e-23
558.0	6.99246026046312e-12	3.05843777212363e-12	2.80212255292964e-12	4.7658264597972e-22	5.01572151408389e-23	4.53811455543593e-23
559.0	6.72860891488725e-12	2.94409939400561e-12	2.69720923552461e-12	4.42877892312625e-22	4.65588001482887e-23	4.21297863357998e-23
560.0	5.99781439632282e-12	2.6211863134461e-12	2.40183907220998e-12	3.53160327692388e-22	3.69703163993623e-23	3.34668636063858e-23
561.0	4.97330733089774e-12	2.1741799555944e-12	1.99213236364771e-12	2.43683503809639e-22	2.54804282420767e-23	2.3068321172416e-23
562.0	4.42811586806992e-12	1.93647778367247e-12	1.77423938118485e-12	1.93874368521825e-22	2.02486923348048e-23	1.83338610241123e-23
563.0	4.79901483876569e-12	2.09604457240968e-12	1.92082425806048e-12	2.28523458347309e-22	2.3764408493579e-23	2.15259056352316e-23
564.0	5.63086820514571e-12	2.46014215836213e-12	2.25437137217677e-12	3.15732105245782e-22	3.2794293320697e-23	2.97085423450825e-23
565.0	6.1156669529292e-12	2.66851667252973e-12	2.44582084214399e-12	3.73761325524632e-22	3.86515984729387e-23	3.50291463683046e-23
566.0	6.68652166638796e-12	2.9184765452479e-12	2.6747928496935e-12	4.48376855885454e-22	4.63113722374198e-23	4.1975826985714e-23
567.0	6.97048577790949e-12	3.04330964240893e-12	2.78907207313884e-12	4.88992300772184e-22	5.04444060705556e-23	4.5727192592992e-23
568.0	7.08645587015701e-12	3.08983452748016e-12	2.8323119583783e-12	5.07182964550896e-22	5.20876247100435e-23	4.72364476590213e-23
569.0	7.20486331361723e-12	3.14233266426962e-12	2.88030717130612e-12	5.26121242902641e-22	5.39646922584785e-23	4.89444222708198e-23
570.0	7.01148869309035e-12	3.05882247525746e-12	2.8036391522995e-12	5.00011507953138e-22	5.12215963670286e-23	4.64619911948709e-23
571.0	6.56593490506487e-12	2.8603998539121e-12	2.62236189108696e-12	4.40022794291254e-22	4.48678387687614e-23	4.07161335830471e-23
572.0	6.4715288398528e-12	2.81986847067319e-12	2.585116298938e-12	4.28958869357338e-22	4.36791695253639e-23	3.96425290236057e-23
573.0	7.84262047336225e-12	3.4180050575471e-12	3.13335530871762e-12	6.32181021683782e-22	6.42828338399848e-23	5.83496002719751e-23
574.0	8.93851607926356e-12	3.88994926388859e-12	3.56682496129655e-12	8.24070654036191e-22	8.34004447745952e-23	7.57355899955114e-23
575.0	8.14464563412533e-12	3.54513457966939e-12	3.25055503985293e-12	6.86578008375138e-22	6.93864667987842e-23	6.30178053961288e-23
576.0	6.76323857947125e-12	2.94438490176055e-12	2.69964550580528e-12	4.75077207509374e-22	4.79430067954995e-23	4.35482781832446e-23
577.0	5.7975433780127e-12	2.52017474405388e-12	2.31124913444534e-12	3.50307513568709e-22	3.51821325182432e-23	3.1971196865118e-23
578.0	5.8319994536151e-12	2.53557188925496e-12	2.32530872536348e-12	3.55713574381081e-22	3.5672654311356e-23	3.24212924280601e-23
579.0	7.59200025164638e-12	3.30128698463955e-12	3.02745058800053e-12	6.04894126587286e-22	6.05718484176811e-23	5.50584954311409e-23
580.0	nan	nan	nan	nan	nan	nan
581.0	nan	nan	nan	nan	nan	nan
582.0	nan	nan	nan	nan	nan	nan
583.0	nan	nan	nan	nan	nan	nan
584.0	nan	nan	nan	nan	nan	nan
585.0	nan	nan	nan	nan	nan	nan
586.0	nan	nan	nan	nan	nan	nan
587.0	8.85569473416834e-12	3.84115305001781e-12	3.52393635380986e-12	8.45923889710399e-22	8.30847568278051e-23	7.56541727930292e-23
588.0	7.84442035435243e-12	3.402792777364e-12	3.1217368987371e-12	6.66018327846542e-22	6.53088477525716e-23	5.94766487900834e-23
589.0	6.44117927627805e-12	2.79429752731854e-12	2.56347021852618e-12	4.50579237806109e-22	4.41110360450206e-23	4.01776991596654e-23
590.0	6.38648220952548e-12	2.76584210847964e-12	2.5380507630916e-12	4.4446467425551e-22	4.32868268594889e-23	3.94452202723641e-23
591.0	6.54535527669541e-12	2.83485140041019e-12	2.6013468318539e-12	4.68437035257139e-22	4.554688426145e-23	4.15107294574846e-23
592.0	6.61732968951998e-12	2.86621422542371e-12	2.63009877317504e-12	4.80417447325174e-22	4.66348461470606e-23	4.25084835411182e-23
593.0	6.1101881412008e-12	2.64670777347704e-12	2.42865245251188e-12	4.10987265315465e-22	3.98289181114798e-23	3.63100943064599e-23
594.0	5.39743381837171e-12	2.33808993045178e-12	2.14544328283481e-12	3.21778745506151e-22	3.11315193195127e-23	2.83852928938802e-23
595.0	5.65164078177408e-12	2.44831919856193e-12	2.24657420118311e-12	3.53991508686361e-22	3.41903420744377e-23	3.11789197504007e-23
596.0	6.69192583690175e-12	2.89362486046238e-12	2.65596009426741e-12	4.97971594798322e-22	4.78342991204852e-23	4.36421124881283e-23
597.0	6.71678504627198e-12	2.90426360231466e-12	2.66574101235456e-12	5.03363099122044e-22	4.82628249484614e-23	4.40402165278533e-23
598.0	6.20412354277885e-12	2.68246789768531e-12	2.4621793323858e-12	4.30896587980541e-22	4.12376192480594e-23	3.76358017664793e-23
599.0	7.6240551119288e-12	3.29623048083178e-12	3.02556349157314e-12	6.52883226862331e-22	6.23651025159899e-23	5.69272624650939e-23
600.0	9.51292304674761e-12	4.11262141534406e-12	3.77495389899263e-12	1.01985934688256e-21	9.72353292191369e-23	8.87716694679796e-23
601.0	8.93680536319283e-12	3.8632314881336e-12	3.54608686678438e-12	9.0307403435017e-22	8.59342647116319e-23	7.84674943533506e-23
602.0	8.91470257959467e-12	3.85332553096025e-12	3.53704488392487e-12	9.01605416022559e-22	8.56273960895178e-23	7.82005248681439e-23
603.0	1.00778064281591e-11	4.35563823212676e-12	3.99819018811015e-12	1.15604958297094e-21	1.09577034554204e-22	1.00089934381507e-22
604.0	9.30303951628292e-12	4.02035608730995e-12	3.69048487017217e-12	9.88401557701599e-22	9.35013236917773e-23	8.54206561175722e-23
605.0	8.02177114268373e-12	3.45971243209054e-12	3.17684172121021e-12	7.37328629040088e-22	6.93489165297282e-23	6.33870892168704e-23
606.0	7.94977031105261e-12	3.42821883566663e-12	3.14798648734258e-12	7.26547851430293e-22	6.81970982286778e-23	6.23451023036862e-23
607.0	8.61430969866325e-12	3.71428695592702e-12	3.41074321406332e-12	8.55910111986209e-22	8.01764957319777e-23	7.33093208201077e-23
608.0	9.76500680833612e-12	4.20983245033904e-12	3.86587860093144e-12	1.10347391645469e-21	1.03155248997373e-22	9.43364621651123e-23
609.0	9.87593754076966e-12	4.2570101216456e-12	3.90929471524328e-12	1.13240314547747e-21	1.056415655161e-22	9.66272381129031e-23
610.0	8.61695297024611e-12	3.71373534176629e-12	3.41048001710347e-12	8.6492196806421e-22	8.05210324570214e-23	7.36632560872453e-23
611.0	7.36513221442675e-12	3.17371977071441e-12	2.91463364692874e-12	6.33947550171816e-22	5.88958619980827e-23	5.38893590862146e-23
612.0	6.6231677985224e-12	2.85352352893541e-12	2.6206449171544e-12	5.14332743102749e-22	4.76835925764098e-23	4.3637936148567e-23
613.0	7.0790357906303e-12	3.04939515332403e-12	2.80060810378523e-12	5.89493441563765e-22	5.45368596263533e-23	4.9918646706234e-23
614.0	7.88169819687772e-12	3.39452929441657e-12	3.11767392169351e-12	7.33138719765311e-22	6.768255482744e-23	6.1962266951348e-23
615.0	7.66992597972378e-12	3.30269005123754e-12	3.03341583872024e-12	6.96534110599265e-22	6.41662141297697e-23	5.87536976605358e-23
616.0	7.07729299159216e-12	3.04689342192659e-12	2.79856199328697e-12	5.94984411414426e-22	5.46936267080296e-23	5.00892032444902e-23
617.0	6.50776144012639e-12	2.80111604312953e-12	2.5729001678993e-12	5.04711719428743e-22	4.62949989336765e-23	4.24053423199809e-23
618.0	6.42879232322848e-12	2.76653228034794e-12	2.54121921745312e-12	4.94134930834759e-22	4.52263264213635e-23	4.14340247421933e-23
619.0	6.5602802168285e-12	2.82248025594924e-12	2.59270188660964e-12	5.1622126551323e-22	4.71441581214759e-23	4.31989894055061e-23
620.0	6.32881953927513e-12	2.7222661384789e-12	2.50073671595652e-12	4.8199065289229e-22	4.39209512184123e-23	4.02529394444715e-23
621.0	6.21713824611731e-12	2.67359174350399e-12	2.45611448397663e-12	4.66631510200053e-22	4.24271212182324e-23	3.88910636724612e-23
622.0	6.40809358887195e-12	2.75489842328651e-12	2.53092368117883e-12	4.97334141002536e-22	4.51134113278011e-23	4.1361491215178e-23
623.0	6.05533220859514e-12	2.60245180865607e-12	2.39098440904529e-12	4.45514511636107e-22	4.03180286860689e-23	3.69721362185683e-23
624.0	6.00564417428094e-12	2.58029237384903e-12	2.3707407882858e-12	4.396409994586e-22	3.96925916344785e-23	3.64057328373125e-23
625.0	6.34071403862069e-12	2.72337933169017e-12	2.50233240074358e-12	4.91638835996533e-22	4.42816639483385e-23	4.06227896148594e-23
626.0	6.73476988635546e-12	2.8916748579971e-12	2.65710446257255e-12	5.56421626754558e-22	4.99966537879508e-23	4.58746385549074e-23
627.0	7.23107456870254e-12	3.10371823752949e-12	2.8520975265555e-12	6.43502997766784e-22	5.7681864592235e-23	5.29367571584505e-23
628.0	7.60193003034976e-12	3.26176274773148e-12	2.99749127817822e-12	7.1347183880651e-22	6.37985020763481e-23	5.85619085089638e-23
629.0	8.70214018226709e-12	3.73249616289669e-12	3.43027590985081e-12	9.37914507467174e-22	8.36630820518309e-23	7.68114132503383e-23
630.0	8.06437413768564e-12	3.45768250016571e-12	3.17789446536678e-12	8.08038860989235e-22	7.19006915450666e-23	6.60256181610261e-23
631.0	6.56361113909545e-12	2.81901039617396e-12	2.59021642267234e-12	5.36975186822669e-22	4.78610562395484e-23	4.39442663149515e-23
632.0	7.10846673009326e-12	3.05181646290736e-12	2.80429994906797e-12	6.3182359360865e-22	5.61733324849768e-23	5.15869118735011e-23
633.0	8.92830029480083e-12	3.83155954157938e-12	3.52102383030707e-12	9.99895952493704e-22	8.86721696096719e-23	8.14491456172977e-23
634.0	1.12431980430385e-11	4.82299932679725e-12	4.43239530326099e-12	1.59062589905224e-21	1.40699244561029e-22	1.29265067974921e-22
635.0	1.18214293662375e-11	5.06889689940865e-12	4.65868460440516e-12	1.76399457990384e-21	1.55633772761748e-22	1.43015772412659e-22
636.0	9.47322557177455e-12	4.06025795363682e-12	3.73192253670609e-12	1.13637010779384e-21	1.00000491634916e-22	9.19122223636757e-23
637.0	7.95841081336958e-12	3.40949777826442e-12	3.13400109652313e-12	8.04528409588119e-22	7.06142017764574e-23	6.49164270049248e-23
638.0	8.79899180869306e-12	3.76791374537985e-12	3.46369841645192e-12	9.8654522019135e-22	8.6363032166435e-23	7.94112976555018e-23
639.0	9.67435959241807e-12	4.14085197404036e-12	3.8067985089357e-12	1.19634373790907e-21	1.04452428122719e-22	9.60650189146991e-23
640.0	1.01841777154787e-11	4.35701512444947e-12	4.00581497333362e-12	1.3299083075119e-21	1.15805404176415e-22	1.06529092049029e-22
641.0	9.36222832455606e-12	4.01222176744756e-12	3.68783677261089e-12	1.12741634912949e-21	9.83400741796304e-23	9.04504396602799e-23
642.0	7.43411358577893e-12	3.18442680300757e-12	2.92718124191887e-12	7.13079996117465e-22	6.20342615877079e-23	5.70695101688327e-23
643.0	7.02941485947927e-12	3.00963212029594e-12	2.76671207982924e-12	6.39543528342201e-22	5.54884680897693e-23	5.10584992440822e-23
644.0	7.46809214374476e-12	3.19588944065824e-12	2.9381580424488e-12	7.24103893685249e-22	6.26562891948562e-23	5.76664451977971e-23
645.0	7.67319512852394e-12	3.28202304838826e-12	3.01757838043497e-12	7.66799333289782e-22	6.61710672008912e-23	6.09144456787752e-23
646.0	6.99972890987976e-12	2.99244088198241e-12	2.75154538317445e-12	6.40084469438811e-22	5.50856147302655e-23	5.07206038943371e-23
647.0	6.48575310301502e-12	2.77116358619456e-12	2.54830106139887e-12	5.51238063123886e-22	4.73055370710425e-23	4.35667721141522e-23
648.0	6.93547096026735e-12	2.96826565196151e-12	2.7288473878441e-12	6.32283341088957e-22	5.43490866893647e-23	5.00471878793631e-23
649.0	7.81140236591257e-12	3.34124529268082e-12	3.07201359107136e-12	8.04557752558254e-22	6.89605899690107e-23	6.35164421619764e-23
650.0	8.71920371941932e-12	3.72738510744264e-12	3.42734624385527e-12	1.00551875495736e-21	8.59387002347395e-23	7.91720964034096e-23
651.0	8.2674365756695e-12	3.53219720725806e-12	3.24816279300776e-12	9.06804221807652e-22	7.72795548976833e-23	7.12108341784185e-23
652.0	8.34250369175752e-12	3.56215575801229e-12	3.27601203718763e-12	9.26185161865411e-22	7.87034001648902e-23	7.2539308511782e-23
653.0	9.85527492239143e-12	4.21513791812059e-12	3.87553958176135e-12	1.29650340821252e-21	1.10352635031702e-22	1.0169666478022e-22
654.0	1.02296416441344e-11	4.37260874702584e-12	4.02069965868171e-12	1.40115489859217e-21	1.18913265474779e-22	1.09610811124283e-22
655.0	9.75442278792074e-12	4.16691506121039e-12	3.83192417599646e-12	1.27789615455145e-21	1.08135127929179e-22	9.96986618551001e-23
656.0	1.04454713483069e-11	4.45931804388284e-12	4.10121713629215e-12	1.46985189139174e-21	1.24011322145367e-22	1.14362559384783e-22
657.0	1.08136156576821e-11	4.61353880985552e-12	4.24347059456755e-12	1.58009213332668e-21	1.32916301215868e-22	1.22603016836959e-22
658.0	9.70896996544569e-12	4.14917935942532e-12	3.81537562625312e-12	1.27763827855795e-21	1.07651050326135e-22	9.92854703749377e-23
659.0	nan	nan	nan	nan	nan	nan
660.0	nan	nan	nan	nan	nan	nan
661.0	nan	nan	nan	nan	nan	nan
662.0	nan	nan	nan	nan	nan	nan
663.0	nan	nan	nan	nan	nan	nan
664.0	nan	nan	nan	nan	nan	nan
665.0	nan	nan	nan	nan	nan	nan
666.0	6.12640087315211e-12	2.60981200766477e-12	2.40103041527355e-12	5.21157620680943e-22	4.30458404711547e-23	3.97616628482731e-23
667.0	8.40336557559609e-12	3.58571590062378e-12	3.29802354657016e-12	9.83485576116247e-22	8.13645702744298e-23	7.51475515527047e-23
668.0	1.02286694698992e-11	4.36132803636182e-12	4.01186536385035e-12	1.46150742974645e-21	1.2052870622785e-22	1.1134612898159e-22
669.0	1.06382263112893e-11	4.53253753738251e-12	4.16983953987677e-12	1.58562504929897e-21	1.30347824772771e-22	1.20446412180696e-22
670.0	1.12565356884608e-11	4.79229537469196e-12	4.40933093476909e-12	1.78061047176903e-21	1.45906515143344e-22	1.34856152594819e-22
671.0	1.16779165406684e-11	4.9812410249844e-12	4.58182602810889e-12	1.922142525318e-21	1.5784389331967e-22	1.45865596521641e-22
672.0	1.10134506380621e-11	4.69539157358819e-12	4.31923952490522e-12	1.71472775661502e-21	1.40430045606623e-22	1.29799899920115e-22
673.0	1.09751121225761e-11	4.67658743733611e-12	4.30228950452631e-12	1.70788204345478e-21	1.39488000311307e-22	1.28955783283915e-22
674.0	1.15134212854848e-11	4.90332998000506e-12	4.51125667958658e-12	1.88511738182088e-21	1.53540128114046e-22	1.41976355961837e-22
675.0	1.05754951983061e-11	4.51253729169439e-12	4.15048709933489e-12	1.59521337743886e-21	1.30208937329715e-22	1.20382724225007e-22
676.0	8.56364576466277e-12	3.65208226163621e-12	3.35935185037917e-12	1.0491089528172e-21	8.53961769529005e-23	7.89682579891063e-23
677.0	7.30412398885253e-12	3.11319706958713e-12	2.8639075181223e-12	7.65461625877519e-22	6.21337127778132e-23	5.74688746821462e-23
678.0	7.07614232361062e-12	3.02182264445598e-12	2.77902805806986e-12	7.20547007713952e-22	5.86148145295246e-23	5.42053370830578e-23
679.0	7.06347368874391e-12	3.01468826977172e-12	2.77271131875463e-12	7.20088747772485e-22	5.84128332727853e-23	5.40299788585746e-23
680.0	7.4438770555493e-12	3.17518953809786e-12	2.92059245803345e-12	8.02095391721785e-22	6.48806789667856e-23	6.00252940888064e-23
681.0	7.19702542770538e-12	3.07582914553752e-12	2.82835678449923e-12	7.5198661517385e-22	6.09609536702896e-23	5.63896405686648e-23
682.0	6.8391584615859e-12	2.92117210608505e-12	2.68638618485758e-12	6.81057679799761e-22	5.50543356578631e-23	5.09367831507975e-23
683.0	7.70919902100008e-12	3.29081597187541e-12	3.02659989688682e-12	8.67900093283217e-22	6.99572892760024e-23	6.47389880568005e-23
684.0	7.35466849299973e-12	3.13756011873105e-12	2.8859204494481e-12	7.92224410241229e-22	6.36732598122603e-23	5.89363804434144e-23
685.0	6.24449160155308e-12	2.66910428798749e-12	2.45430408777938e-12	5.7277641540831e-22	4.61370587157412e-23	4.26977602096739e-23
686.0	6.49454292139621e-12	2.7742544610946e-12	2.55123770120371e-12	6.21377075258174e-22	4.9906361588834e-23	4.61960884160981e-23
687.0	7.0944803531736e-12	3.02860173472954e-12	2.78541163173222e-12	7.43642953955573e-22	5.95512420431104e-23	5.51359332092765e-23
688.0	7.25876148231911e-12	3.10473253874728e-12	2.85457659762488e-12	7.80749547254246e-22	6.26609121201889e-23	5.80055395621509e-23
689.0	7.52022098616775e-12	3.21447950003335e-12	2.95577720907818e-12	8.40445317539738e-22	6.7252766632801e-23	6.22699042707094e-23
690.0	8.62409351219369e-12	3.68388760638625e-12	3.38775302210963e-12	1.1084979848931e-21	8.84383768029318e-23	8.19039053457737e-23
691.0	8.58980330938691e-12	3.67632680348329e-12	3.37979189598249e-12	1.10289037362728e-21	8.81848760210394e-23	8.1655840713537e-23
692.0	7.12664000005109e-12	3.04803883227993e-12	2.80247678099792e-12	7.6136278276559e-22	6.06936747822036e-23	5.62125687404647e-23
693.0	7.14128564157759e-12	3.06020935472153e-12	2.81282493826437e-12	7.66706404331376e-22	6.12547772154863e-23	5.6722985369027e-23
694.0	8.85852630109734e-12	3.79345617161048e-12	3.48717167899485e-12	1.18318242849754e-21	9.42414091428116e-23	8.7288788614273e-23
695.0	1.02883752961557e-11	4.40264913887241e-12	4.04762037279175e-12	1.60056390076754e-21	1.2709615889296e-22	1.17746267683159e-22
696.0	1.00858084415464e-11	4.32279179765279e-12	3.97322945335104e-12	1.54258719706642e-21	1.22677313755686e-22	1.1363987663233e-22
697.0	8.31620355721492e-12	3.56052089809834e-12	3.27314309555944e-12	1.05178165319632e-21	8.33283449835485e-23	7.72112170498405e-23
698.0	6.88935787564493e-12	2.94642251898408e-12	2.70906578687082e-12	7.23899286047511e-22	5.71326673037899e-23	5.29533995296104e-23
699.0	7.14401490468115e-12	3.0601644776368e-12	2.81295678160968e-12	7.80636525749199e-22	6.17037387838988e-23	5.71837703813174e-23
700.0	7.76854352991345e-12	3.32402411610183e-12	3.05602198016474e-12	9.25731623510547e-22	7.28914327579722e-23	6.75709457772657e-23
701.0	8.6332103326769e-12	3.68991557364195e-12	3.39299342814665e-12	1.14654338274048e-21	8.99302821274364e-23	8.33895397943725e-23
702.0	1.10660334559749e-11	4.73725428213934e-12	4.35498305426237e-12	1.88915675082034e-21	1.48405557679977e-22	1.37596460231313e-22
703.0	1.21530347001205e-11	5.19675561586694e-12	4.77823434438236e-12	2.28501964627007e-21	1.7880669269806e-22	1.65830196405302e-22
704.0	1.02304587840804e-11	4.38159657049394e-12	4.02773395310032e-12	1.62384791084112e-21	1.27263865518926e-22	1.1801483202748e-22
705.0	7.92615881479509e-12	3.39083468613561e-12	3.1175355421897e-12	9.77492843332033e-22	7.63085965581594e-23	7.07828858424075e-23
706.0	7.28964997462954e-12	3.11494210809591e-12	2.86438991393709e-12	8.29148969732599e-22	6.44731425207067e-23	5.9821527425805e-23
707.0	7.86728346886333e-12	3.3671123408547e-12	3.09551675777448e-12	9.68496905579966e-22	7.54243358290293e-23	6.99748534259585e-23
708.0	1.01987619334393e-11	4.35986734845522e-12	4.00891862756042e-12	1.63219196851262e-21	1.26607371836017e-22	1.17493525682285e-22
709.0	1.3235555175119e-11	5.66704705546154e-12	5.20959795837266e-12	2.75668160671995e-21	2.1416130417773e-22	1.98722903164044e-22
710.0	1.3336707377512e-11	5.70360227667685e-12	5.24416300953422e-12	2.80687940962898e-21	2.17189849000278e-22	2.01591188230801e-22
711.0	1.00808965174526e-11	4.30601281751041e-12	3.95989137739288e-12	1.60822691924631e-21	1.23937906079178e-22	1.1507004065511e-22
712.0	7.84993655340839e-12	3.35835892869006e-12	3.08765848393646e-12	9.77917218603276e-22	7.54777553140488e-23	7.0069630452714e-23
713.0	8.46234853730252e-12	3.61593586569187e-12	3.32510189620994e-12	1.13964788636212e-21	8.76024417666467e-23	8.13492857253851e-23
714.0	9.59388285833055e-12	4.10590399333189e-12	3.77474132903697e-12	1.46890956530598e-21	1.13083998453591e-22	1.05000532756132e-22
715.0	1.00226844790839e-11	4.28410549174028e-12	3.93932492356589e-12	1.60764447939899e-21	1.23256967506558e-22	1.14479876201867e-22
716.0	8.79758306372251e-12	3.76638006130888e-12	3.46242105505896e-12	1.24211729571635e-21	9.53774776489827e-23	8.85760579919973e-23
717.0	6.89023204138822e-12	2.94610645769575e-12	2.70887324342953e-12	7.64039513747455e-22	5.84251183018347e-23	5.42747946094004e-23
718.0	6.38737915562404e-12	2.72762416068233e-12	2.50847698484578e-12	6.58421637323654e-22	5.01390113450791e-23	4.65910857534093e-23
719.0	6.91694135141202e-12	2.9584185711838e-12	2.72006713995755e-12	7.7427596818434e-22	5.9051200938468e-23	5.48667167868881e-23
720.0	7.84723168790495e-12	3.35178189017426e-12	3.08238093987936e-12	9.99327309434659e-22	7.58861620714689e-23	7.05302864741602e-23
721.0	9.09112444094331e-12	3.88895302003205e-12	3.57554247080733e-12	1.34497913470161e-21	1.02276743109533e-22	9.50489043137329e-23
722.0	9.45629182293783e-12	4.03961744293949e-12	3.71485208106409e-12	1.45923735951073e-21	1.10481916433851e-22	1.02705842045295e-22
723.0	8.23404852255005e-12	3.52280086173181e-12	3.23882976135676e-12	1.10946409249272e-21	8.41172285511303e-23	7.8189096119454e-23
724.0	7.44862174197786e-12	3.18234324951722e-12	2.926444715143e-12	9.10413702611778e-22	6.87226157168119e-23	6.38991832462213e-23
725.0	8.17383329823985e-12	3.49745389868789e-12	3.21546694413843e-12	1.09935353719715e-21	8.310082531394e-23	7.72606445959352e-23
726.0	9.96874854922517e-12	4.25946948883292e-12	3.91689615724728e-12	1.6396997746828e-21	1.23397652337833e-22	1.14761158194557e-22
727.0	1.11915358471899e-11	4.77513292580284e-12	4.3920520179219e-12	2.07232570733316e-21	1.55260212563254e-22	1.44438751810661e-22
728.0	1.10877115418962e-11	4.73797038339974e-12	4.35685793197054e-12	2.03965356474998e-21	1.53026322382341e-22	1.42346671659367e-22
729.0	9.9499880481236e-12	4.24566564762547e-12	3.90502277106055e-12	1.64706215084756e-21	1.23016706421582e-22	1.14467307621259e-22
730.0	8.45234500218228e-12	3.61205768653751e-12	3.32147937082632e-12	1.19181806436748e-21	8.91398251080303e-23	8.29367262508589e-23
731.0	7.81287493313859e-12	3.33393641764387e-12	3.06641915173078e-12	1.02109537946184e-21	7.60266419380921e-23	7.07582668880612e-23
732.0	7.25040119263215e-12	3.09859871438734e-12	2.84930032993426e-12	8.81771487269564e-22	6.57460206293185e-23	6.11840582459785e-23
733.0	7.0552665085901e-12	3.01076978387353e-12	2.76916625212664e-12	8.37229667010639e-22	6.21413056558227e-23	5.7847702697789e-23
734.0	8.25693543261999e-12	3.52890089563418e-12	3.24496252702768e-12	1.14984608112199e-21	8.54652450854492e-23	7.95523161236943e-23
735.0	9.558039136926e-12	4.07889017429585e-12	3.75156170608168e-12	1.54497728871412e-21	1.14308586055294e-22	1.06433841236065e-22
736.0	9.02795442828957e-12	3.85850267804008e-12	3.54803307177909e-12	1.38211492728806e-21	1.02403670524703e-22	9.53397565041025e-23
737.0	7.37011396260701e-12	3.14519599372037e-12	2.89279560752669e-12	9.23619715772431e-22	6.81169663364712e-23	6.34383846256311e-23
738.0	6.83651069569568e-12	2.92189146948768e-12	2.68678498707659e-12	7.96877438975195e-22	5.88530358055217e-23	5.48054064109818e-23
739.0	7.24070654892746e-12	3.08991318645748e-12	2.84195746348357e-12	8.96314831515942e-22	6.58890106573699e-23	6.13771166749044e-23
740.0	7.61792791191266e-12	3.25579920601168e-12	2.99383463917354e-12	9.94825638367823e-22	7.32342547369593e-23	6.82127609972335e-23
741.0	7.75807914154467e-12	3.31054850812279e-12	3.04490864937009e-12	1.03455751482142e-21	7.58012648762928e-23	7.06265124792251e-23
742.0	7.43579113910977e-12	3.17779287104344e-12	2.92212799022491e-12	9.52954111576352e-22	6.9920433014475e-23	6.51408957987089e-23
743.0	7.97424289348312e-12	3.40254832233948e-12	3.12956066581198e-12	1.0989207151473e-21	8.02484834021541e-23	7.47871644529586e-23
744.0	8.71485022374613e-12	3.72413415594837e-12	3.42455435182628e-12	1.31605954331409e-21	9.62394341377602e-23	8.96813123582858e-23
745.0	8.53729842265057e-12	3.64242946696001e-12	3.35024851839683e-12	1.26637778384312e-21	9.21632602328259e-23	8.59109157977551e-23
746.0	8.31411267476325e-12	3.55252227488309e-12	3.26679907852129e-12	1.20425727668776e-21	8.77649598587103e-23	8.18032295098658e-23
747.0	8.13435742540273e-12	3.4700929767684e-12	3.19179594752383e-12	1.15583946546117e-21	8.38302354845732e-23	7.81613800015057e-23
748.0	8.97038624186636e-12	3.83246694682262e-12	3.52429546836946e-12	1.40940333354231e-21	1.02363503223747e-22	9.54323505238686e-23
749.0	1.08603859550263e-11	4.63234318807921e-12	4.26092941127247e-12	2.07139997553434e-21	1.49712657478311e-22	1.39621372832914e-22
750.0	1.01717332605623e-11	4.34509751738225e-12	3.99579408586674e-12	1.82189047401778e-21	1.31863259537841e-22	1.22963509831772e-22
751.0	7.71512910770961e-12	3.29025720797763e-12	3.0265235203869e-12	1.0509355489373e-21	7.56921885479323e-23	7.06068287466866e-23
752.0	7.15096875899829e-12	3.05424528685681e-12	2.80877917168097e-12	9.05264010784452e-22	6.52927157339614e-23	6.09002483887412e-23
753.0	7.85057666157575e-12	3.34744754152498e-12	3.07921090495776e-12	1.09396362755952e-21	7.8514333076343e-23	7.32566645270086e-23
754.0	9.04752132536737e-12	3.86361042359435e-12	3.55319163439825e-12	1.45683959036861e-21	1.04705973992387e-22	9.76851471654854e-23
755.0	9.65701089629147e-12	4.13007914599463e-12	3.79737072233368e-12	1.66413731400962e-21	1.19774373949129e-22	1.11732551726796e-22
756.0	8.15573502743346e-12	3.48211232192473e-12	3.20244026987858e-12	1.19008948636854e-21	8.52302998159001e-23	7.95343135343404e-23
757.0	6.33563876998323e-12	2.70907385387642e-12	2.49091347782454e-12	7.20082716406226e-22	5.16428742639494e-23	4.8187000188391e-23
758.0	5.41574235996255e-12	2.31176068717757e-12	2.12615904657471e-12	5.27550714093049e-22	3.76455518529055e-23	3.51381262740442e-23
759.0	5.35161631338838e-12	2.28781532866955e-12	2.10364938934475e-12	5.164916469111e-22	3.6908637234733e-23	3.44470419996895e-23
760.0	6.61509147702367e-12	2.82303874976841e-12	2.59648443451508e-12	7.91240858570808e-22	5.62570398099384e-23	5.25226889233771e-23
761.0	8.94813255151213e-12	3.82436720377042e-12	3.5166471067048e-12	1.45158991980215e-21	1.03351896048161e-22	9.64824335976264e-23
762.0	1.03607681719504e-11	4.42029003589124e-12	4.06572938485061e-12	1.95120844806419e-21	1.38215216087644e-22	1.29072290080864e-22
763.0	9.2153264142007e-12	3.93745024468267e-12	3.62078925918743e-12	1.54767701996452e-21	1.0978386026648e-22	1.0251219785878e-22
764.0	7.23354852669157e-12	3.08515883305988e-12	2.83782530059577e-12	9.5609121622323e-22	6.7470881329233e-23	6.3023354561459e-23
765.0	7.27442323759734e-12	3.10720725907548e-12	2.85745153220828e-12	9.69459818912406e-22	6.85099636598951e-23	6.39880448145812e-23
766.0	8.43417436820859e-12	3.60794173824825e-12	3.31717569426947e-12	1.30662963070306e-21	9.24662545075112e-23	8.63551592544786e-23
767.0	8.39100585155341e-12	3.58296545923186e-12	3.29513596297357e-12	1.29666738835747e-21	9.12849964387553e-23	8.52812237833648e-23
768.0	7.75738463918921e-12	3.31716154343027e-12	3.05000952220729e-12	1.11112496192236e-21	7.83242626556887e-23	7.31666737533683e-23
769.0	8.64935979261508e-12	3.69160355730528e-12	3.39528487890742e-12	1.38493827643679e-21	9.71048861766728e-23	9.07424811150303e-23
770.0	1.06854219303892e-11	4.56715197209098e-12	4.19962542966417e-12	2.11921302297973e-21	1.48781451339866e-22	1.3902132162463e-22
771.0	1.12424859749002e-11	4.79611548805388e-12	4.41145841597494e-12	2.35203227837446e-21	1.64241543512128e-22	1.53521213959512e-22
772.0	9.6778756311733e-12	4.13460118167095e-12	3.80215336348189e-12	1.74744890814016e-21	1.22184436419887e-22	1.14199428799712e-22
773.0	8.16652081493657e-12	3.4939463756235e-12	3.21229608165279e-12	1.24750687310918e-21	8.73423758881412e-23	8.16273555354567e-23
774.0	7.58251816293989e-12	3.23784472152177e-12	2.9777249642996e-12	1.07824797811731e-21	7.50840103392157e-23	7.01959046896325e-23
775.0	8.04207784100453e-12	3.43903606695227e-12	3.16204940160127e-12	1.21604532474254e-21	8.47912018668884e-23	7.92643368327625e-23
776.0	8.49838725313881e-12	3.62708490712473e-12	3.33595673312757e-12	1.36146439816419e-21	9.44134114440512e-23	8.82907188652679e-23
777.0	7.79943295911434e-12	3.3335678700438e-12	3.06531814669882e-12	1.1496824686682e-21	7.98319577874514e-23	7.46484956441486e-23
778.0	8.33187771867444e-12	3.55411657057878e-12	3.26911465606411e-12	1.31539074375216e-21	9.08365145765033e-23	8.49688482149409e-23
779.0	1.00587959430701e-11	4.29694558128759e-12	3.95150005022657e-12	1.92210329755192e-21	1.32909126405622e-22	1.24313151181352e-22
780.0	1.11012336925015e-11	4.74907951371323e-12	4.36631548004557e-12	2.34715358337547e-21	1.62514072391124e-22	1.5199043844921e-22
781.0	1.1634253358502e-11	4.96710188485502e-12	4.5681847680137e-12	2.58457366362271e-21	1.77956661830203e-22	1.66493050662583e-22
782.0	1.14577051010114e-11	4.89869718626285e-12	4.50428364264151e-12	2.51315108954159e-21	1.73262412001745e-22	1.62087712576129e-22
783.0	1.13401476204967e-11	4.83857093244441e-12	4.45039661679087e-12	2.46814546829064e-21	1.69204332454707e-22	1.58348697713592e-22
784.0	1.13425328333927e-11	4.84648797285833e-12	4.45669939842136e-12	2.47549485526104e-21	1.69927887219467e-22	1.59012623510879e-22
785.0	1.13411760547386e-11	4.8528087675633e-12	4.46153040177281e-12	2.48122021357192e-21	1.70541036703697e-22	1.59573139349835e-22
786.0	1.17432287610962e-11	5.01449206231507e-12	4.61164635210301e-12	2.66704256464504e-21	1.82275226858549e-22	1.70614801185636e-22
787.0	1.12158606405239e-11	4.79611760803512e-12	4.40984659277155e-12	2.43907124475561e-21	1.66910498062334e-22	1.5622004927458e-22
788.0	9.83032808483041e-12	4.1948707631641e-12	3.85826590024112e-12	1.87844408716428e-21	1.27811661015396e-22	1.19669219202413e-22
789.0	9.65261438829679e-12	4.12489549867007e-12	3.79307381573973e-12	1.81574030018629e-21	1.23705088461849e-22	1.15814714749382e-22
790.0	9.2207022054198e-12	3.94592693986684e-12	3.6277051938288e-12	1.66108550076263e-21	1.13314934902428e-22	1.06078533121942e-22
791.0	7.62007248163489e-12	3.25408440605107e-12	2.99263113860814e-12	1.13731556859439e-21	7.71388518007942e-23	7.22392010957405e-23
792.0	6.7123233633458e-12	2.87046777651879e-12	2.63926404774578e-12	8.84720145054637e-22	6.00822827574097e-23	5.62615043649356e-23
793.0	6.91407571402641e-12	2.96089674014287e-12	2.72181818906325e-12	9.41075461351276e-22	6.39900119439918e-23	5.99159274814473e-23
794.0	8.39976961403827e-12	3.58939080962395e-12	3.30066424173754e-12	1.39246909955023e-21	9.41305989968198e-23	8.81703060705128e-23
795.0	8.68441009150844e-12	3.71623317519278e-12	3.41656251518427e-12	1.49219203162393e-21	1.00999209181825e-22	9.45964371893085e-23
796.0	7.9864793992236e-12	3.4101287146857e-12	3.13619837194274e-12	1.26516363251759e-21	8.51285840405728e-23	7.97616895773692e-23
797.0	9.12216303994452e-12	3.90051684155052e-12	3.58641795045575e-12	1.6547108534838e-21	1.11480539679174e-22	1.04443980235351e-22
798.0	9.99271927253183e-12	4.27874800323135e-12	3.933337872893e-12	1.99059527535955e-21	1.34279008796034e-22	1.25793399864864e-22
799.0	8.87335519961032e-12	3.79106939351035e-12	3.48621855408014e-12	1.57354477213087e-21	1.05515732448185e-22	9.88848994533557e-23
800.0	7.96685791865276e-12	3.40854654634051e-12	3.13377706878308e-12	1.27163926837649e-21	8.53788566854453e-23	8.00071162242919e-23
801.0	8.2680327820317e-12	3.54234627158277e-12	3.2560862766818e-12	1.37302746458129e-21	9.2302000893274e-23	8.64878413000642e-23
802.0	9.50566790461659e-12	4.06348924463817e-12	3.7364099821294e-12	1.81938170803787e-21	1.21574817340422e-22	1.13959790410092e-22
803.0	1.01434102370365e-11	4.34216866095221e-12	3.99179585215025e-12	2.07686794672471e-21	1.38954997974684e-22	1.30241083576273e-22
804.0	8.68909348280867e-12	3.71118762627153e-12	3.41292454009442e-12	1.52781528058632e-21	1.01601732355808e-22	9.5266391595457e-23
805.0	6.95364519844534e-12	2.97410860321203e-12	2.73449426904527e-12	9.80904277404721e-22	6.53134358052925e-23	6.12360388707638e-23
806.0	6.4152496072634e-12	2.74766353960851e-12	2.52574771160141e-12	8.36964453625451e-22	5.57992910849656e-23	5.23117380744044e-23
807.0	6.75540368474021e-12	2.88672047749289e-12	2.65451587087271e-12	9.30378133655797e-22	6.16485471458347e-23	5.78174572782507e-23
808.0	7.87702732084391e-12	3.37070874219172e-12	3.09890472816049e-12	1.26811090619364e-21	8.41330712757352e-23	7.88985323905744e-23
809.0	1.0072054889124e-11	4.31600851537565e-12	3.96712140317448e-12	2.07846647305744e-21	1.38069862516901e-22	1.29469377774341e-22
810.0	1.25873851150213e-11	5.38134173235714e-12	4.94811768865878e-12	3.25424982251153e-21	2.14844669144416e-22	2.01539112904655e-22
811.0	1.21829483497311e-11	5.21575110297626e-12	4.79481687436046e-12	3.05602094860206e-21	2.02015830220281e-22	1.89489760556224e-22
812.0	8.90995028989179e-12	3.81987575581795e-12	3.51083066359989e-12	1.63859804771311e-21	1.08456984746714e-22	1.0172398703239e-22
813.0	6.90178079001566e-12	2.95200546588891e-12	2.71416060224371e-12	9.85628440127005e-22	6.48335576219481e-23	6.0832089503229e-23
814.0	6.64143907249385e-12	2.84464008565574e-12	2.61487778806477e-12	9.1491976131183e-22	6.02595385352243e-23	5.65359033175288e-23
815.0	7.3236735288333e-12	3.14119600647627e-12	2.88686080548914e-12	1.11527760762141e-21	7.35471692241603e-23	6.89971411575851e-23
816.0	8.78865268165262e-12	3.7605341054643e-12	3.45733471200698e-12	1.61003283798892e-21	1.05506403660686e-22	9.90177143068318e-23
817.0	1.00801876703379e-11	4.3191308337608e-12	3.97004303921249e-12	2.12320124960316e-21	1.39307813437872e-22	1.30730315472513e-22
818.0	9.73838214056858e-12	4.1784479192126e-12	3.83990608627507e-12	1.98650674939145e-21	1.30501311979993e-22	1.22456660313685e-22
819.0	8.14511962553685e-12	3.48637789425116e-12	3.20511171169548e-12	1.39306875054576e-21	9.09358397904455e-23	8.53635342785601e-23
820.0	6.98424027452541e-12	2.99361124452282e-12	2.7515107718286e-12	1.02677635905991e-21	6.71084764123632e-23	6.29914547110391e-23
821.0	7.28471389231585e-12	3.12668112819223e-12	2.87320739795753e-12	1.11975014085474e-21	7.32745763909255e-23	6.8774113435166e-23
822.0	8.6781543970993e-12	3.7156014657574e-12	3.41569052026889e-12	1.59297218565428e-21	1.03572171998623e-22	9.72492045123183e-23
823.0	1.04958916328822e-11	4.50002793337353e-12	4.13592307170697e-12	2.33586725769281e-21	1.5205934007458e-22	1.42765640282687e-22
824.0	1.14615688154836e-11	4.92078277533132e-12	4.5216720002008e-12	2.79223758374985e-21	1.81990228327809e-22	1.70854415841518e-22
825.0	1.0257052193351e-11	4.39268180168615e-12	4.03796730246715e-12	2.24162437555188e-21	1.45156111447858e-22	1.36328195849659e-22
826.0	8.12756523079028e-12	3.48547082354857e-12	3.203335073415e-12	1.41088246108135e-21	9.14732371481995e-23	8.59037484284301e-23
827.0	6.96767632521828e-12	2.99214297718681e-12	2.74935598776178e-12	1.03943363811958e-21	6.74730430908108e-23	6.33601294900399e-23
828.0	7.43633682724457e-12	3.18534782444081e-12	2.9280323233131e-12	1.18683020797145e-21	7.65372699278486e-23	7.19004925922876e-23
829.0	8.08851836034277e-12	3.46944890525782e-12	3.18850679901208e-12	1.40752729306494e-21	9.08809855013046e-23	8.53689006818111e-23
830.0	7.53732008976279e-12	3.23743410289215e-12	2.9746482462836e-12	1.22518004664111e-21	7.9203772868367e-23	7.43944233941126e-23
831.0	7.71094399112719e-12	3.30355434957355e-12	3.03660750466713e-12	1.2853664421187e-21	8.25463806395286e-23	7.75651385286852e-23
832.0	8.43771086594243e-12	3.61985741034915e-12	3.32664617542699e-12	1.54278619417118e-21	9.91992412406503e-23	9.32061981536069e-23
833.0	8.75992300836926e-12	3.76321533888103e-12	3.4576585053013e-12	1.66686486960755e-21	1.07308231426448e-22	1.00817852034967e-22
834.0	1.05024259724326e-11	4.50012267600501e-12	4.13639615012741e-12	2.40171334874622e-21	1.53586220359958e-22	1.44354924206017e-22
835.0	1.25254003291576e-11	5.37426212343479e-12	4.93883596621935e-12	3.42425417796257e-21	2.19244680724646e-22	2.06051804346644e-22
836.0	1.26161261764186e-11	5.42057682339351e-12	4.98034093334137e-12	3.48236600860738e-21	2.23238653279888e-22	2.09789971926806e-22
837.0	1.17163784231816e-11	5.04085312149783e-12	4.63047327108288e-12	3.01056154016022e-21	1.93229160565759e-22	1.81574994616502e-22
838.0	1.12133158999365e-11	4.81178644046442e-12	4.42186108952222e-12	2.76417773320667e-21	1.76223023942765e-22	1.6566169005247e-22
839.0	1.21768058519853e-11	5.232158225123e-12	4.80717656818498e-12	3.26738640360887e-21	2.08543313190476e-22	1.96031462543362e-22
840.0	1.33971781396218e-11	5.76416093948627e-12	5.29487295853148e-12	3.96456049325713e-21	2.53332254676499e-22	2.3811678214204e-22
841.0	1.26121185950186e-11	5.41182773596861e-12	4.97330690700126e-12	3.52190709843341e-21	2.23505994333501e-22	2.10168365541772e-22
842.0	1.11748034885297e-11	4.80146110017902e-12	4.41148489596447e-12	2.7714929930017e-21	1.76088189233925e-22	1.65568699363873e-22
843.0	1.10809594647592e-11	4.76746912667208e-12	4.3793458885759e-12	2.73161629111562e-21	1.73756286560398e-22	1.63364763162938e-22
844.0	1.0075315820956e-11	4.3230251822021e-12	3.9727682587493e-12	2.2636644091182e-21	1.42994992539902e-22	1.34498747546781e-22
845.0	9.3450638035341e-12	4.015021508502e-12	3.68895712933541e-12	1.95203577251113e-21	1.23452760435186e-22	1.16109629496548e-22
846.0	1.01645755222009e-11	4.37292244854838e-12	4.01695999295522e-12	2.31488293080591e-21	1.46570835722737e-22	1.37843062657652e-22
847.0	1.06156195301953e-11	4.55439947973642e-12	4.1854612259953e-12	2.53085534295517e-21	1.59127201164005e-22	1.49713955637321e-22
848.0	1.02964109450858e-11	4.42331499317909e-12	4.06415622549305e-12	2.38656491745864e-21	1.50229525631257e-22	1.41332900036358e-22
849.0	9.93424986600377e-12	4.27339257378937e-12	3.92559526043115e-12	2.22687249588563e-21	1.403400849799e-22	1.32020029733757e-22
850.0	8.51405711153916e-12	3.66733554592599e-12	3.36816435677495e-12	1.63953533922992e-21	1.03445893878104e-22	9.73063825873497e-23
851.0	7.12728156334244e-12	3.06145279721221e-12	2.81293167644869e-12	1.15164006292548e-21	7.21509612805387e-23	6.78971621344931e-23
852.0	7.62110107334304e-12	3.27792007658065e-12	3.01120276708785e-12	1.31984959920573e-21	8.27862007492958e-23	7.79000036090813e-23
853.0	9.00114101462628e-12	3.8766309515005e-12	3.56045939077127e-12	1.84545307175881e-21	1.15889374157273e-22	1.09041846296684e-22
854.0	9.551092097882e-12	4.10189585063249e-12	3.76901154139753e-12	2.08272351074662e-21	1.29860374456292e-22	1.22238644511178e-22
855.0	9.43212600402177e-12	4.05618099918122e-12	3.72623591187518e-12	2.03592244248354e-21	1.27090756505482e-22	1.19623367773557e-22
856.0	1.09388283428885e-11	4.71036558073009e-12	4.32630991070407e-12	2.74472574766017e-21	1.71537742844819e-22	1.61447709034054e-22
857.0	1.26162313043008e-11	5.43987932882879e-12	4.99530611741591e-12	3.65957575547814e-21	2.28980961278038e-22	2.15497223108069e-22
858.0	1.19522125051782e-11	5.13886029272659e-12	4.7209973330841e-12	3.29216050438314e-21	2.04514487858058e-22	1.92552788290139e-22
859.0	9.82943953262303e-12	4.23177451580958e-12	3.88686639530718e-12	2.23179166324106e-21	1.38804755654699e-22	1.30677366260711e-22
860.0	8.08948075112582e-12	3.48730496594149e-12	3.20240997581329e-12	1.51512340447522e-21	9.43424725783291e-23	8.88123757560921e-23
861.0	7.39681537728592e-12	3.17946470866944e-12	2.92104332198428e-12	1.26971331336582e-21	7.84879065808171e-23	7.39185949763646e-23
862.0	7.1339026967716e-12	3.07046173493067e-12	2.82032471919095e-12	1.18380101252283e-21	7.3260297942967e-23	6.89907597668986e-23
863.0	7.35255911402476e-12	3.16870224694808e-12	2.9099681372575e-12	1.26040017189025e-21	7.80890220684781e-23	7.35332173633418e-23
864.0	8.08536723183922e-12	3.48906935828167e-12	3.20352045289501e-12	1.52769549371014e-21	9.4757019570938e-23	8.92228713080658e-23
865.0	8.89171597201384e-12	3.82572363573337e-12	3.51424649896132e-12	1.85188148910893e-21	1.14020696843628e-22	1.0740759096196e-22
866.0	9.42972338334751e-12	4.06249866192135e-12	3.73098331772944e-12	2.08758180393583e-21	1.28678660863938e-22	1.21207428116377e-22
867.0	1.01881156266486e-11	4.39494819907631e-12	4.03547994194799e-12	2.44250655478179e-21	1.50726777523062e-22	1.41966068959173e-22
868.0	1.16425822189098e-11	5.00738952116219e-12	4.59997971655549e-12	3.19703867489793e-21	1.95824814500047e-22	1.84522456449449e-22
869.0	1.23123255539195e-11	5.30234655175918e-12	4.86994666017237e-12	3.5836826655416e-21	2.1975690334278e-22	2.07059686601941e-22
870.0	1.13898240834738e-11	4.9114553833711e-12	4.51001288316281e-12	3.0738477347815e-21	1.88706696924661e-22	1.77791869843724e-22
871.0	1.06548612662319e-11	4.60050050295513e-12	4.22361301562778e-12	2.69613553894953e-21	1.65705503404166e-22	1.56110870630346e-22
872.0	1.05444679356254e-11	4.53905584335563e-12	4.16918236278443e-12	2.64662325040638e-21	1.61442154606287e-22	1.52160472905642e-22
873.0	9.6218818229644e-12	4.14729175913808e-12	3.80856814488876e-12	2.20880988402747e-21	1.3488804618493e-22	1.2712476544425e-22
874.0	9.60674244231069e-12	4.14614032977693e-12	3.80673626806549e-12	2.20691177853336e-21	1.34924228480756e-22	1.27150606682901e-22
875.0	1.10588698928246e-11	4.77905426750582e-12	4.3869450946346e-12	2.93121325469571e-21	1.79408414243586e-22	1.69060843073874e-22
876.0	1.20188751230479e-11	5.1779898260609e-12	4.75544085924369e-12	3.4701294060981e-21	2.10783919961009e-22	1.98713583884474e-22
877.0	1.19511066781507e-11	5.15547424585101e-12	4.733800589725e-12	3.43894512045854e-21	2.0912589776302e-22	1.97137742681404e-22
878.0	1.12588737362007e-11	4.8631581617299e-12	4.46448443159844e-12	3.05906525824499e-21	1.86235352322789e-22	1.75548019894523e-22
879.0	1.13052384085354e-11	4.86801706562229e-12	4.47112583892347e-12	3.09134170754223e-21	1.86759869788411e-22	1.76119794079779e-22
880.0	1.14278765690949e-11	4.92720049484705e-12	4.52456658833989e-12	3.16596594327535e-21	1.91484300049993e-22	1.80563442104733e-22
881.0	9.94118120832913e-12	4.29175854850893e-12	3.9402496916571e-12	2.40125128218362e-21	1.4539714271803e-22	1.37095906903988e-22
882.0	8.38403373317927e-12	3.62420864418548e-12	3.32669610661985e-12	1.71179997951176e-21	1.03768033970918e-22	9.78372151890127e-23
883.0	8.01510669553927e-12	3.45383405036022e-12	3.17187611797314e-12	1.5680136377317e-21	9.43172915997774e-23	8.89659194164451e-23
884.0	8.50391821666021e-12	3.66921907395415e-12	3.3689938543233e-12	1.76910044720546e-21	1.06533487852583e-22	1.00482528855786e-22
885.0	8.75924387916214e-12	3.78412174427186e-12	3.4738112620234e-12	1.88117669837725e-21	1.13401507340726e-22	1.06954078089628e-22
886.0	8.0161453229921e-12	3.46743386725657e-12	3.1824649853601e-12	1.57909558738864e-21	9.52914774827772e-23	8.98683194380464e-23
887.0	7.75665640356095e-12	3.34435789524859e-12	3.07106457205164e-12	1.48185653611515e-21	8.87179582781624e-23	8.3706495180332e-23
888.0	8.7707229266608e-12	3.78631300711723e-12	3.4762221000518e-12	1.89891938152946e-21	1.13806410801167e-22	1.07371406495665e-22
889.0	9.9797692458997e-12	4.31364812114896e-12	3.95959087242882e-12	2.46407733253952e-21	1.47832556488592e-22	1.39465321137267e-22
890.0	1.03655740385324e-11	4.48601707865506e-12	4.11700029030499e-12	2.6642596156637e-21	1.60010602727221e-22	1.50945112881949e-22
891.0	1.01470892060997e-11	4.37708325098567e-12	4.01910024343001e-12	2.55886973316964e-21	1.52455147863677e-22	1.4388274391728e-22
892.0	9.79264644526482e-12	4.22945742789427e-12	3.88278807155053e-12	2.38857933818204e-21	1.42457942067216e-22	1.34439780732181e-22
893.0	9.52648742784472e-12	4.119631205287e-12	3.78122249912727e-12	2.26557439431029e-21	1.35262748638246e-22	1.2764206881708e-22
894.0	8.65838500435777e-12	3.74889810368574e-12	3.44026722775859e-12	1.87567952070416e-21	1.12101724328993e-22	1.05779702411876e-22
895.0	8.06679646651167e-12	3.48117109988035e-12	3.19625193830306e-12	1.63176675951481e-21	9.67383247040413e-23	9.13242223377913e-23
896.0	7.96099010911771e-12	3.43978271761152e-12	3.15763432388123e-12	1.59279542845386e-21	9.45261481649174e-23	8.92306592606617e-23
897.0	8.1251251461419e-12	3.51507179504e-12	3.2261157624914e-12	1.66285666823268e-21	9.87869950504018e-23	9.32473557950367e-23
898.0	9.12590451417615e-12	3.9529419834902e-12	3.62727853872485e-12	2.10239505599241e-21	1.25029648147793e-22	1.18011492657776e-22
899.0	9.98165421607956e-12	4.30908988700883e-12	3.95618194156533e-12	2.52077589922814e-21	1.48690529823186e-22	1.40408397701765e-22
900.0	1.0106884697709e-11	4.36857640158257e-12	4.01001304187535e-12	2.5901770661531e-21	1.52943656551195e-22	1.44416229418426e-22
901.0	1.05008611826522e-11	4.5445604989008e-12	4.17072886546818e-12	2.80226517140494e-21	1.65643385165459e-22	1.56398581787562e-22
902.0	9.98432821888521e-12	4.32644141124092e-12	3.96976527832207e-12	2.53898763727419e-21	1.50241537603003e-22	1.41847861142779e-22
903.0	9.46796461191244e-12	4.08877326525054e-12	3.75370061096841e-12	2.28822415171198e-21	1.34292512097721e-22	1.26847990012513e-22
904.0	1.07112373968314e-11	4.63148018769507e-12	4.25109541412949e-12	2.93512068543074e-21	1.72441609682143e-22	1.62872659512895e-22
905.0	1.2758642398937e-11	5.52367532569425e-12	5.06901391799724e-12	4.17364879532804e-21	2.45467936458705e-22	2.31832970132542e-22
906.0	1.39292501835704e-11	6.03803393088016e-12	5.53993805717588e-12	4.98564883376761e-21	2.93538422051986e-22	2.77216817788795e-22
907.0	1.37014795296657e-11	5.91888605512129e-12	5.43356894635232e-12	4.83458632237256e-21	2.82285469507324e-22	2.66712461322631e-22
908.0	nan	nan	nan	nan	nan	nan
909.0	nan	nan	nan	nan	nan	nan
910.0	nan	nan	nan	nan	nan	nan
911.0	nan	nan	nan	nan	nan	nan
912.0	nan	nan	nan	nan	nan	nan
913.0	nan	nan	nan	nan	nan	nan
914.0	nan	nan	nan	nan	nan	nan
915.0	1.03365721633766e-11	4.46733907504455e-12	4.10074416825251e-12	2.80030336680496e-21	1.61793244149941e-22	1.52955904491353e-22
916.0	1.07964552841558e-11	4.67188807081786e-12	4.28766937138294e-12	3.0617035700944e-21	1.77082736206085e-22	1.67400623063507e-22
917.0	1.1307031428802e-11	4.89889817341907e-12	4.49512983882976e-12	3.3654696817727e-21	1.94857156462295e-22	1.84192598642263e-22
918.0	1.12593641970344e-11	4.88429760740393e-12	4.48085364167835e-12	3.34443615058941e-21	1.93843525203793e-22	1.83223869408774e-22
919.0	9.68673282539352e-12	4.18702196563733e-12	3.84335282916299e-12	2.48082127757624e-21	1.42555647270037e-22	1.34809100299944e-22
920.0	8.0534861591711e-12	3.48537830591611e-12	3.19867520876938e-12	1.71851489422943e-21	9.88553186569968e-23	9.34781126493912e-23
921.0	8.87248340921235e-12	3.84463565295487e-12	3.52768261416076e-12	2.09035219485895e-21	1.2037496616628e-22	1.13820501764254e-22
922.0	1.14807977494763e-11	4.98110818522641e-12	4.56955821934251e-12	3.50764624518379e-21	2.0221004194754e-22	1.91188347871071e-22
923.0	1.19358053849965e-11	5.18500618538983e-12	4.75566556604829e-12	3.79941447074907e-21	2.19267196709514e-22	2.07303546057072e-22
924.0	1.08473992188319e-11	4.69513312014611e-12	4.30882892845239e-12	3.14488669170052e-21	1.79926292162407e-22	1.70189362365623e-22
925.0	1.04139606323098e-11	4.51316452091435e-12	4.14101446419947e-12	2.90485956396083e-21	1.66373522904378e-22	1.57360807704743e-22
926.0	9.60746993263693e-12	4.16886211413981e-12	3.82434552002903e-12	2.47770646396689e-21	1.42062478332573e-22	1.34358841792673e-22
927.0	8.75516917107767e-12	3.80378292249007e-12	3.48874507465397e-12	2.06204607494726e-21	1.18357992060303e-22	1.11933213049607e-22
928.0	8.29607219527304e-12	3.59109391420022e-12	3.29558913477236e-12	1.85545664299456e-21	1.0557008121e-22	9.98868123849886e-23
929.0	8.89607975937969e-12	3.85563142343031e-12	3.53766003083026e-12	2.13815200390665e-21	1.21786434951894e-22	1.15223452755891e-22
930.0	9.96403713425488e-12	4.32389137289542e-12	3.96651831366472e-12	2.68810596414702e-21	1.53277140007579e-22	1.45008673282852e-22
931.0	1.01678258270143e-11	4.41782223622936e-12	4.05188537319218e-12	2.8052099517843e-21	1.60126656311062e-22	1.51479898977893e-22
932.0	1.04633721879528e-11	4.529310755739e-12	4.15659239706552e-12	2.97704215704416e-21	1.68434131920517e-22	1.59414812049835e-22
933.0	9.27107802700448e-12	4.01819744121895e-12	3.68681370624263e-12	2.34225175157851e-21	1.3266198698128e-22	1.25550950133563e-22
934.0	7.42320504463528e-12	3.21970418885898e-12	2.95382462079455e-12	1.50482666683433e-21	8.52380231579553e-23	8.06686992571073e-23
935.0	6.75020360855716e-12	2.92850791031927e-12	2.68657212284102e-12	1.2470009371266e-21	7.05685322295953e-23	6.6788907809888e-23
936.0	7.02856263088475e-12	3.05000101730512e-12	2.79792210598805e-12	1.35486039667191e-21	7.66010100020517e-23	7.25019021211287e-23
937.0	7.87396221805007e-12	3.41766844803922e-12	3.13508425755504e-12	1.70402376544485e-21	9.62520573684142e-23	9.11059245201848e-23
938.0	8.78324460207819e-12	3.81130939373364e-12	3.49632742449478e-12	2.12483613910397e-21	1.19788079141448e-22	1.13395390428674e-22
939.0	8.64727760214656e-12	3.75318092959047e-12	3.44287619075586e-12	2.0639529821282e-21	1.16246159152287e-22	1.10048023733463e-22
940.0	8.04093901751523e-12	3.4908091013367e-12	3.20208068382967e-12	1.78845928044038e-21	1.0063420608947e-22	9.52733049443067e-23
941.0	7.70694803362953e-12	3.34654792606556e-12	3.06964467304324e-12	1.64647037427905e-21	9.25551811055317e-23	8.76291686481798e-23
942.0	7.52931123255127e-12	3.26846196120214e-12	2.99815819982437e-12	1.57478807418708e-21	8.83499110603536e-23	8.3656550164498e-23
943.0	7.49475930307581e-12	3.25415771854995e-12	2.98493585697172e-12	1.56368250716817e-21	8.76412276016622e-23	8.29898169704228e-23
944.0	8.34126764058241e-12	3.62246882266982e-12	3.32266467884997e-12	1.94096593690824e-21	1.08680588098362e-22	1.02917901661798e-22
945.0	1.05425961213987e-11	4.57942851281459e-12	4.20028425288058e-12	3.10719542123587e-21	1.73810516012411e-22	1.64602944903339e-22
946.0	1.30777586728189e-11	5.67888701668904e-12	5.20897004734469e-12	4.7913591210502e-21	2.6747928690153e-22	2.5333667882595e-22
947.0	1.38585796354215e-11	6.01917642247129e-12	5.52092275674741e-12	5.3919668569554e-21	3.00709723047875e-22	2.84825044502607e-22
948.0	1.299277316725e-11	5.64425975514905e-12	5.17687662655467e-12	4.74930652268518e-21	2.64603962162125e-22	2.50639760566685e-22
949.0	1.21140480605192e-11	5.26356943596454e-12	4.82755839042011e-12	4.13733628497069e-21	2.30277504421063e-22	2.18136383067525e-22
950.0	1.12329585694046e-11	4.88169295404582e-12	4.47717530788259e-12	3.56488346329142e-21	1.98216395973023e-22	1.87775604842858e-22
951.0	1.09358056652491e-11	4.7509831443709e-12	4.35752548133535e-12	3.38588664484999e-21	1.87876690711703e-22	1.77999805311503e-22
952.0	1.06157512427839e-11	4.61279787990969e-12	4.23065889251482e-12	3.19731316383906e-21	1.77231721138654e-22	1.67923478383431e-22
953.0	9.83702501975654e-12	4.27520377937894e-12	3.92091836921629e-12	2.75120635362652e-21	1.52346451372288e-22	1.44352988602894e-22
954.0	9.38136196784577e-12	4.07770225060265e-12	3.73970635400664e-12	2.50748502416203e-21	1.38693222488052e-22	1.31423942730171e-22
955.0	1.00295356677635e-11	4.35999067205256e-12	3.99851557826244e-12	2.87195883075931e-21	1.58671991297146e-22	1.50364545652837e-22
956.0	1.13799845234566e-11	4.94506655303228e-12	4.53537353401782e-12	3.705176833122e-21	2.0425739516301e-22	1.93585497122899e-22
957.0	1.13714693926445e-11	4.94195950389964e-12	4.53243748444802e-12	3.70737794135368e-21	2.04143543988266e-22	1.93489227833219e-22
958.0	1.06891523833383e-11	4.64598520160935e-12	4.26090849116118e-12	3.28267106738415e-21	1.8054943413698e-22	1.71136779599717e-22
959.0	1.0292430653585e-11	4.4740662597263e-12	4.10316390458644e-12	3.049881221879e-21	1.67551352595333e-22	1.58825930972127e-22
960.0	9.29311048547635e-12	4.04012018984646e-12	3.7051261145409e-12	2.49157795455721e-21	1.36720532128319e-22	1.29608514981049e-22
961.0	8.39877150218261e-12	3.65181557151077e-12	3.34894508048559e-12	2.03933287246822e-21	1.11780056673169e-22	1.05971537324608e-22
962.0	9.08134460630869e-12	3.94703200331567e-12	3.61990578389614e-12	2.38924270458448e-21	1.30673902863569e-22	1.23897619537713e-22
963.0	1.06414955870219e-11	4.62572658399685e-12	4.24226264560309e-12	3.28751486560939e-21	1.7960061960891e-22	1.70297098367283e-22
964.0	1.05169963892883e-11	4.57219981094e-12	4.19308691687633e-12	3.21771318403838e-21	1.75589318871498e-22	1.66503300494028e-22
965.0	8.69712389062762e-12	3.78149756789246e-12	3.46787786873144e-12	2.20503634647123e-21	1.201917216381e-22	1.13978976252622e-22
966.0	8.91406257206692e-12	3.87630294911514e-12	3.55475042983078e-12	2.32121528619603e-21	1.26380764672867e-22	1.19855138161242e-22
967.0	1.22555687547049e-11	5.33000588351965e-12	4.88777035190997e-12	4.39672904253921e-21	2.39110705344824e-22	2.26777679934143e-22
968.0	1.43966921065727e-11	6.26193258679294e-12	5.74226601031125e-12	6.07975334927741e-21	3.30261498542271e-22	3.13245522759237e-22
969.0	1.38935115849454e-11	6.04049119648753e-12	5.53957780509901e-12	5.67389666100281e-21	3.07526575034043e-22	2.91715522944904e-22
970.0	1.22992583247299e-11	5.34794884843697e-12	4.90437883091617e-12	4.45565060176331e-21	2.41217626921789e-22	2.28829384223725e-22
971.0	1.15313624900708e-11	5.01444225682684e-12	4.59847724833014e-12	3.92472761646309e-21	2.12214803386446e-22	2.01328714530033e-22
972.0	1.20562073107007e-11	5.24307602898837e-12	4.80808619855519e-12	4.29896349027385e-21	2.32165678585173e-22	2.20269989827643e-22
973.0	1.15988034110171e-11	5.04451995588072e-12	4.62595038122403e-12	3.98714351630381e-21	2.15060248545644e-22	2.04053902092054e-22
974.0	1.00552073284216e-11	4.37348952015892e-12	4.01055410345601e-12	3.00268507834e-21	1.6175988556613e-22	1.53491054577814e-22
975.0	9.25386618767343e-12	4.02521575770758e-12	3.69114288777678e-12	2.54838754832305e-21	1.3711552314839e-22	1.30114724345373e-22
976.0	8.92447267527615e-12	3.88218913044602e-12	3.55995000977372e-12	2.37505994926999e-21	1.2763058878021e-22	1.2112176679654e-22
977.0	9.59755061737079e-12	4.17518905907183e-12	3.82859931552451e-12	2.7524520534252e-21	1.47722359587895e-22	1.40198020560455e-22
978.0	1.13238611660535e-11	4.92640409502584e-12	4.51742196558963e-12	3.83951699609699e-21	2.0580030513405e-22	1.95330479792938e-22
979.0	1.26558464905146e-11	5.50306968948562e-12	5.04662347732729e-12	4.80571036642308e-21	2.56972964735267e-22	2.43929465806859e-22
980.0	1.27423215602294e-11	5.54089257342767e-12	5.0812768935398e-12	4.88156509617097e-21	2.60692050433792e-22	2.47475997011756e-22
981.0	1.15487942880077e-11	5.02212998760727e-12	4.60551158267859e-12	4.01810349208602e-21	2.14306134527438e-22	2.03454840974162e-22
982.0	9.93659772963685e-12	4.32123135363822e-12	3.96273020173027e-12	2.98063093638609e-21	1.58768220840829e-22	1.50738866596105e-22
983.0	9.07031197604026e-12	3.94466140918976e-12	3.61737808478067e-12	2.48863553562841e-21	1.323906462657e-22	1.25703462696255e-22
984.0	9.1663788193913e-12	3.98659197078548e-12	3.65580765781457e-12	2.54680452115816e-21	1.35310087948472e-22	1.28483824880347e-22
985.0	9.57866658599426e-12	4.16604801530854e-12	3.8203521707469e-12	2.7867139185664e-21	1.47864312692828e-22	1.40413887710039e-22
986.0	9.90259328634361e-12	4.30706500791531e-12	3.94964847085031e-12	2.984430894078e-21	1.58148607465061e-22	1.50189864645394e-22
987.0	1.0301761225657e-11	4.48081105234064e-12	4.108957346201e-12	3.23643640006216e-21	1.71278535015036e-22	1.62669734949361e-22
988.0	1.04435322185783e-11	4.54259892778336e-12	4.16559951225354e-12	3.33287114592691e-21	1.76150992291293e-22	1.67308308813393e-22
989.0	1.06740529664653e-11	4.6429692579563e-12	4.25762513401151e-12	3.4886797368286e-21	1.84142493733255e-22	1.74910231491934e-22
990.0	1.07293944181263e-11	4.66713640350377e-12	4.27977267986406e-12	3.53208074075597e-21	1.86186831639683e-22	1.76863797296114e-22
991.0	9.63458518294503e-12	4.19095642321102e-12	3.84310794493827e-12	2.85379756582038e-21	1.502309130287e-22	1.42717892633473e-22
992.0	8.82734346974781e-12	3.83984432373593e-12	3.52113360020227e-12	2.40045300102357e-21	1.26195761393933e-22	1.19892799767182e-22
993.0	9.04694074358898e-12	3.9353843486186e-12	3.60874131118265e-12	2.52645636016178e-21	1.32640403507291e-22	1.2602406788425e-22
994.0	9.39448941319653e-12	4.08657527928815e-12	3.74738190417192e-12	2.72978814900694e-21	1.43121211318879e-22	1.35991267919947e-22
995.0	9.8681387409971e-12	4.29260801097868e-12	3.93631402100135e-12	3.0180502585326e-21	1.58019399902037e-22	1.5015744048969e-22
996.0	9.58242801941848e-12	4.16830795145892e-12	3.8223335402262e-12	2.85154100203443e-21	1.49097364504827e-22	1.41688932902347e-22
997.0	8.13530398431803e-12	3.53878746611712e-12	3.24506819204967e-12	2.05943315426165e-21	1.07532871619385e-22	1.02196692675827e-22
998.0	7.93782921154523e-12	3.45285367600478e-12	3.16627185893195e-12	1.9646011597568e-21	1.02440107097757e-22	9.73632972098878e-23
999.0	9.34934105212281e-12	4.06680754098778e-12	3.72927364920064e-12	2.73088111485728e-21	1.42200718867374e-22	1.35162616363979e-22
1000.0	1.15351690586164e-11	5.0175543299892e-12	4.60111863925169e-12	4.16540985605645e-21	2.16600313399555e-22	2.05893880974591e-22
1001.0	1.29512853318057e-11	5.63349572009588e-12	5.16594523135985e-12	5.2614289545479e-21	2.7321887521417e-22	2.59731376809686e-22
1002.0	1.29453571689072e-11	5.63086178203976e-12	5.1635379687594e-12	5.26712142295177e-21	2.73139073752178e-22	2.59673108811615e-22
1003.0	1.15402678048208e-11	5.01962134382558e-12	4.6030361051422e-12	4.19414511777962e-21	2.17197508311373e-22	2.06503540144481e-22
1004.0	9.92708466383407e-12	4.31787299381801e-12	3.9595368649753e-12	3.10971572492111e-21	1.60816634255831e-22	1.52909056218633e-22
1005.0	1.02777717036393e-11	4.47032211791853e-12	4.09934682613346e-12	3.33994926134968e-21	1.72483154412996e-22	1.64013115694885e-22
1006.0	1.14959419063754e-11	5.00005353683998e-12	4.58513420661468e-12	4.18692223708075e-21	2.15921386740616e-22	2.05332310853445e-22
1007.0	1.04595069641255e-11	4.54915253207257e-12	4.17166682551068e-12	3.47289122147404e-21	1.78848024147402e-22	1.70088741627495e-22
1008.0	8.27583697812542e-12	3.59930790158402e-12	3.30065444658013e-12	2.17848578767391e-21	1.12030801102007e-22	1.06551294663565e-22
1009.0	7.94147983837289e-12	3.45378136950688e-12	3.16721886887436e-12	2.00999520009439e-21	1.032202525389e-22	9.81784473973949e-23
1010.0	8.69049750701348e-12	3.77939788869266e-12	3.46583835509936e-12	2.41180304273814e-21	1.23678939783821e-22	1.17645972382951e-22
1011.0	1.00549715151178e-11	4.37262832517139e-12	4.00987502136627e-12	3.23499648362018e-21	1.65657246376523e-22	1.57587526417979e-22
1012.0	1.08030107087584e-11	4.69774084848036e-12	4.3080437658583e-12	3.74162665447297e-21	1.91327638603883e-22	1.82020064051548e-22
1013.0	9.70741441566126e-12	4.22113228531212e-12	3.87099858611833e-12	3.0271632605326e-21	1.5457217550672e-22	1.47062890740221e-22
1014.0	9.07912593501776e-12	3.94774204766612e-12	3.62031286301559e-12	2.65322330201851e-21	1.35283311599915e-22	1.28720094461373e-22
1015.0	9.37544771417553e-12	4.0763825910827e-12	3.73831368951216e-12	2.83482288002496e-21	1.4433423995863e-22	1.37341532966207e-22
1016.0	9.65301064047046e-12	4.19683967021117e-12	3.84881370303507e-12	3.01108349440276e-21	1.53086381828235e-22	1.45679876735918e-22
1017.0	9.74368515311511e-12	4.23601922494885e-12	3.88477969042843e-12	3.07395993507186e-21	1.56055637900512e-22	1.485159336575e-22
1018.0	9.43749521713129e-12	4.10265701610273e-12	3.76251162181257e-12	2.88947444338686e-21	1.46475627217399e-22	1.39408610675701e-22
1019.0	9.07213755848386e-12	3.94357721185504e-12	3.61665761734906e-12	2.67533045804408e-21	1.35421143384271e-22	1.2889659455321e-22
1020.0	8.79729802086337e-12	3.82618973995824e-12	3.50869769619121e-12	2.52062805177804e-21	1.27558420389168e-22	1.21414158728144e-22
1021.0	8.27085895948375e-12	3.59693941642997e-12	3.29851216259427e-12	2.23235123376059e-21	1.12800813887013e-22	1.07375142819615e-22
